# Supplementary material for: Cosmopolitan Gene Families With Known Functions Are Hotspots for the Evolution of Novel Genes in Stony Corals
Source: Genome Biol Evol. 2026 Mar 24;18(4):evag072. doi: 10.1093/gbe/evag072 (PMC13044578; doi:10.1093/gbe/evag072)
Supplement: evag072_Supplementary_Data [file evag072_supplementary_data.zip]

Archive with 26 entries (22 files):
- Dataset_S3.pdf
- Stephens_etal_2026_Supplemental_Figures_R3.pdf
- Stephens_etal_2026_Supplemental_Tables_R1.xlsx
- Stephens_etal_2026_Supplemental_Text_R3.docx
- Dataset_S4/
- Dataset_S4/Dataset_S4/
- Dataset_S4/Dataset_S4/Figure_S4A.designation.legend.pdf
- Dataset_S4/Dataset_S4/Figure_S4A.designation.png
- Dataset_S4/Dataset_S4/Figure_S4B.RNA_piechart.legend.pdf
- Dataset_S4/Dataset_S4/Figure_S4B.RNA_piechart.png
- Dataset_S4/Dataset_S4/Figure_S4C.best_strata.legend.pdf
- Dataset_S4/Dataset_S4/Figure_S4C.best_strata.png
- Dataset_S4/Dataset_S4/Figure_S4D.best_strata_taxa.legend.pdf
- Dataset_S4/Dataset_S4/Figure_S4D.best_strata_taxa.png
- Dataset_S4/__MACOSX/
- Dataset_S4/__MACOSX/Dataset_S4/
- Dataset_S4/__MACOSX/Dataset_S4/._Figure_S4A.designation.legend.pdf
- Dataset_S4/__MACOSX/Dataset_S4/._Figure_S4A.designation.png
- Dataset_S4/__MACOSX/Dataset_S4/._Figure_S4B.RNA_piechart.legend.pdf
- Dataset_S4/__MACOSX/Dataset_S4/._Figure_S4B.RNA_piechart.png
- Dataset_S4/__MACOSX/Dataset_S4/._Figure_S4C.best_strata.legend.pdf
- Dataset_S4/__MACOSX/Dataset_S4/._Figure_S4C.best_strata.png
- Dataset_S4/__MACOSX/Dataset_S4/._Figure_S4D.best_strata_taxa.legend.pdf
- Dataset_S4/__MACOSX/Dataset_S4/._Figure_S4D.best_strata_taxa.png
- Dataset_S1.pdf
- Dataset_S2.pdf
