# Supplementary material for: Cosmopolitan Gene Families With Known Functions Are Hotspots for the Evolution of Novel Genes in Stony Corals
Source: Genome Biol Evol. 2026 Mar 24;18(4):evag072. doi: 10.1093/gbe/evag072 (PMC13044578; doi:10.1093/gbe/evag072)
Supplement: evag072_Supplementary_Data [file evag072_supplementary_data.zip › Stephens_etal_2026_Supplemental_Tables_R1.xlsx]

## Sheet: Table_S1
Table S1: Genome and transcriptome dataset information.
DESCRIPTION: List of avaliable genome and transcriptome datasets (and where the genome and predicted genes were downloaded from) that were used for comparative analysis.																													DESCRIPTION: Statistics for the genome assembly and predicted proteins available from each of the coral and outgroup genomes analyzed in this study.
Species	Suffix	Group	Version	Isoform removal	Sample location	Reference	Website	Genome file	GFF file	Proteins file	CDS file	sample_id	tax_id	isolate	species	genus	family	ComplexRobust	order	class	subphylum	phylum	clade1	kingdom	clade	superkingdom	no rank		SampleID	Acropora_acuminata_SLJPv1	Acropora_austera_UDUKv1	Acropora_awi_SLJPv1	Acropora_cervicornis_KLUSv1	Acropora_cytherea_SLJPv1	Acropora_digitifera_SLJPv2	Acropora_digitifera_SLJPv3.2	Acropora_echinata_SLJPv1	Acropora_florida_SLJPv1	Acropora_gemmifera_SLJPv1	Acropora_hemprichii_RSRSv1	Acropora_hyacinthus_SLJPv1	Acropora_intermedia_SLJPv1	Acropora_loripes_TRAUv1	Acropora_loripes_UDUKv1	Acropora_microphthalma_SLJPv1	Acropora_millepora_JSIDv2.1	Acropora_muricata_SLJPv1	Acropora_nasuta_SLJPv1	Acropora_palmata_FLUSv3
Acropora acuminata	SLJPv1	Stony coral	1.0	Y	Sekisei Lagoon, Okinawa, Japan	https://doi.org/10.1093/molbev/msaa216	https://marinegenomics.oist.jp/aacu/viewer/download?project_id=84	https://marinegenomics.oist.jp/aacu/download/aacu.fasta.gz	https://marinegenomics.oist.jp/aacu/download/aacu.gff.gz	gffread	gffread	Acropora_acuminata_SLJPv1	367763	Acropora_acuminata_SLJPv1	Acropora acuminata	Acropora	Acroporidae	Complex	Scleractinia	Hexacorallia	Anthozoa	Cnidaria	Eumetazoa	Metazoa	Opisthokonta	Eukaryota	cellular organisms		Name	Acropora acuminata	Acropora austera	Acropora awi	Acropora cervicornis	Acropora cytherea	Acropora digitifera "loc. Japan"	Acropora digitifera "loc. Japan"	Acropora echinata	Acropora florida	Acropora gemmifera	Acropora hemprichii	Acropora hyacinthus "loc. unknown"	Acropora intermedia	Acropora loripes "loc. GBR"	Acropora loripes "loc. unknown"	Acropora microphthalma	Acropora millepora	Acropora muricata "loc. Japan"	Acropora nasuta	Acropora palmata
Acropora austera	UDUKv1	Stony coral	1.0	N	University of Derby; United Kingdom	Aquatic Symbiosis Project Data Portal (2025/10/07)	https://portal.aquaticsymbiosisgenomics.org/tree	https://ftp.ebi.ac.uk/pub/ensemblorganisms/Acropora_austera/GCA_964273435.1/genome/softmasked.fa.gz	https://ftp.ebi.ac.uk/pub/ensemblorganisms/Acropora_austera/GCA_964273435.1/ensembl/geneset/2025_04/genes.gff3.gz	https://ftp.ebi.ac.uk/pub/ensemblorganisms/Acropora_austera/GCA_964273435.1/ensembl/geneset/2025_04/pep.fa.gz	https://ftp.ebi.ac.uk/pub/ensemblorganisms/Acropora_austera/GCA_964273435.1/ensembl/geneset/2025_04/cdna.fa.gz	Acropora_austera_UDUKv1	117779	Acropora_austera_UDUKv1	Acropora austera	Acropora	Acroporidae	Complex	Scleractinia	Hexacorallia	Anthozoa	Cnidaria	Eumetazoa	Metazoa	Opisthokonta	Eukaryota	cellular organisms		Genome assembly stats
Acropora awi	SLJPv1	Stony coral	1.0	Y	Sekisei Lagoon, Okinawa, Japan	https://doi.org/10.1093/molbev/msaa216	https://marinegenomics.oist.jp/aawi/viewer/download?project_id=85	https://marinegenomics.oist.jp/aawi/download/aawi.fasta.gz	https://marinegenomics.oist.jp/aawi/download/aawi.gff.gz	gffread	gffread	Acropora_awi_SLJPv1	1929007	Acropora_awi_SLJPv1	Acropora awi	Acropora	Acroporidae	Complex	Scleractinia	Hexacorallia	Anthozoa	Cnidaria	Eumetazoa	Metazoa	Opisthokonta	Eukaryota	cellular organisms		Total scaffold length (bp)	397,781,777	482,189,575	430,482,902	307,445,771	430,309,169	415,842,489	454,925,515	409,669,900	442,860,187	405,217,165	495,621,216	452,727,592	416,883,045	401,875,658	547,212,312	387,940,075	475,381,253	420,750,014	419,444,168	333,946,596
Acropora cervicornis	KLUSv1	Stony coral	1.0	N	Key Largo, Florida, USA	NCBI: GCA_032359415.1	NA	NA	NA	NA	NA	Acropora_cervicornis_KLUSv1	6130	Acropora_cervicornis_KLUSv1	Acropora cervicornis	Acropora	Acroporidae	Complex	Scleractinia	Hexacorallia	Anthozoa	Cnidaria	Eumetazoa	Metazoa	Opisthokonta	Eukaryota	cellular organisms		Total contig length (bp)	376,629,211	481,962,175	373,136,209	307,331,315	403,748,183	414,075,013	454,887,515	347,500,406	402,713,086	366,193,088	472,242,935	417,238,445	394,892,083	401,866,280	547,002,412	351,765,036	475,342,477	392,093,984	389,228,725	333,884,596
Acropora cytherea	SLJPv1	Stony coral	1.0	Y	Sekisei Lagoon, Okinawa, Japan	https://doi.org/10.1093/molbev/msaa216	https://marinegenomics.oist.jp/acyt/viewer/download?project_id=86	https://marinegenomics.oist.jp/acyt/download/acyt.fasta.gz	https://marinegenomics.oist.jp/acyt/download/acyt.gff.gz	gffread	gffread	Acropora_cytherea_SLJPv1	46686	Acropora_cytherea_SLJPv1	Acropora cytherea	Acropora	Acroporidae	Complex	Scleractinia	Hexacorallia	Anthozoa	Cnidaria	Eumetazoa	Metazoa	Opisthokonta	Eukaryota	cellular organisms		Number of scaffolds	3,372	1,141	2,846	398	4,125	956	14	2,275	6,996	2,363	33,983	2,916	6,231	335	1,578	4,971	854	6,869	4,788	244
Acropora digitifera	BIHKv1	Stony coral	1.0	N	Bluff Island, Hong Kong	https://doi.org/10.1186/s12864-019-5744-8	https://www.comp.hkbu.edu.hk/~db/CoralTBase/download_files.php	NA	NA	https://www.comp.hkbu.edu.hk/~db/CoralTBase/download_files.php	https://www.comp.hkbu.edu.hk/~db/CoralTBase/download_files.php	Acropora_digitifera_BIHKv1	70779	Acropora_digitifera_BIHKv1	Acropora digitifera	Acropora	Acroporidae	Complex	Scleractinia	Hexacorallia	Anthozoa	Cnidaria	Eumetazoa	Metazoa	Opisthokonta	Eukaryota	cellular organisms		Number of contigs	15,313	2,278	29,363	415	17,289	1,458	90	26,221	24,556	25,423	55,122	19,367	20,573	398	3,423	19,963	1,251	22,092	19,643	554
Acropora digitifera	SLJPv2	Stony coral	2.0	Y	Sekisei Lagoon, Okinawa, Japan	https://doi.org/10.1093/molbev/msaa216	https://marinegenomics.oist.jp/adig/viewer/download?project_id=87	https://marinegenomics.oist.jp/adig/download/adig.fasta.gz	https://marinegenomics.oist.jp/adig/download/adig.gff.gz	gffread	gffread	Acropora_digitifera_SLJPv2	70779	Acropora_digitifera_SLJPv2	Acropora digitifera	Acropora	Acroporidae	Complex	Scleractinia	Hexacorallia	Anthozoa	Cnidaria	Eumetazoa	Metazoa	Opisthokonta	Eukaryota	cellular organisms		N50 of scaffolds (bp)	1,004,888	28,705,890	1,088,407	2,821,157	1,083,946	1,856,312	33,064,550	1,812,701	751,376	1,134,581	1,378,908	1,562,592	577,312	2,827,318	28,738,798	1,050,196	19,840,543	574,627	1,045,289	22,572,888
Acropora digitifera	SLJPv3.2	Stony coral	3.2	Y	Sekisei Lagoon, Okinawa, Japan	https://doi.org/10.1093/dnares/dsaf017	https://marinegenomics.oist.jp/adi_3_2_ref/viewer/download?project_id=125	https://marinegenomics.oist.jp/adi_3_2_ref/download/AdiV3.2Ref_genome.fa.gz	https://marinegenomics.oist.jp/adi_3_2_ref/download/AdiV3.2Ref.gff.gz	https://marinegenomics.oist.jp/adi_3_2_ref/download/AdiV3.2Ref_aa.fa.gz	https://marinegenomics.oist.jp/adi_3_2_ref/download/AdiV3.2Ref_codingseq.fa.gz	Acropora_digitifera_SLJPv3.2	70779	Acropora_digitifera_SLJPv3.2	Acropora digitifera	Acropora	Acroporidae	Complex	Scleractinia	Hexacorallia	Anthozoa	Cnidaria	Eumetazoa	Metazoa	Opisthokonta	Eukaryota	cellular organisms		N50 of contigs (bp)	52,173	1,050,468	28,045	2,711,204	50,702	1,167,995	8,519,996	29,005	34,467	32,041	23,048	42,785	40,726	2,353,263	392,092	36,647	1,091,365	38,323	40,203	1,777,896
Acropora echinata	SLJPv1	Stony coral	1.0	Y	Sekisei Lagoon, Okinawa, Japan	https://doi.org/10.1093/molbev/msaa216	https://marinegenomics.oist.jp/aech/viewer/download?project_id=88	https://marinegenomics.oist.jp/aech/download/aech.fasta.gz	https://marinegenomics.oist.jp/aech/download/aech.gff.gz	gffread	gffread	Acropora_echinata_SLJPv1	513064	Acropora_echinata_SLJPv1	Acropora echinata	Acropora	Acroporidae	Complex	Scleractinia	Hexacorallia	Anthozoa	Cnidaria	Eumetazoa	Metazoa	Opisthokonta	Eukaryota	cellular organisms		Percent gaps	5.318	0.047	13.321	0.037	6.173	0.425	0.008	15.176	9.065	9.630	4.717	7.839	5.275	0.002	0.038	9.325	0.008	6.811	7.204	0.019
Acropora florida	SLJPv1	Stony coral	1.0	Y	Sekisei Lagoon, Okinawa, Japan	https://doi.org/10.1093/molbev/msaa216	https://marinegenomics.oist.jp/aflo/viewer/download?project_id=89	https://marinegenomics.oist.jp/aflo/download/aflo.fasta.gz	https://marinegenomics.oist.jp/aflo/download/aflo.gff.gz	gffread	gffread	Acropora_florida_SLJPv1	70782	Acropora_florida_SLJPv1	Acropora florida	Acropora	Acroporidae	Complex	Scleractinia	Hexacorallia	Anthozoa	Cnidaria	Eumetazoa	Metazoa	Opisthokonta	Eukaryota	cellular organisms		Percent GC	38.97	39.14	38.91	38.95	38.98	39.04	39.03	38.94	38.96	38.93	38.97	38.98	38.94	38.99	39.12	38.95	39.06	39.03	38.97	39.12
Acropora gemmifera	SLJPv1	Stony coral	1.0	Y	Sekisei Lagoon, Okinawa, Japan	https://doi.org/10.1093/molbev/msaa216	https://marinegenomics.oist.jp/agem/viewer/download?project_id=90	https://marinegenomics.oist.jp/agem/download/agem.fasta.gz	https://marinegenomics.oist.jp/agem/download/agem.gff.gz	gffread	gffread	Acropora_gemmifera_SLJPv1	70780	Acropora_gemmifera_SLJPv1	Acropora gemmifera	Acropora	Acroporidae	Complex	Scleractinia	Hexacorallia	Anthozoa	Cnidaria	Eumetazoa	Metazoa	Opisthokonta	Eukaryota	cellular organisms		BUSCO "genome" completeness (v5.0; metazoa_odb10; 954 total genes)
Acropora hemprichii	RSRSv1	Stony coral	1.0	Y	Abu Shosha (22°18′16.8″N 39°02′56.8″E), a nearshore reef in the central Red Sea	https://doi.org/10.1038/s41597-024-04080-8	http://ahem.reefgenomics.org/	http://ahem.reefgenomics.org/download/Ahemp.RedSea.gaplosed_f2.ukon_genomic.fna.gz	http://ahem.reefgenomics.org/download/Acropora_hemprichii.gff3.gz	http://ahem.reefgenomics.org/download/Acropora_hemprichii_final_aa_26865.fa.gz	http://ahem.reefgenomics.org/download/Acropora_hemprichii_final_CDS_26865.fa.gz	Acropora_hemprichii_RSRSv1	213635	Acropora_hemprichii_RSRSv1	Acropora hemprichii	Acropora	Acroporidae	Complex	Scleractinia	Hexacorallia	Anthozoa	Cnidaria	Eumetazoa	Metazoa	Opisthokonta	Eukaryota	cellular organisms		Complete (no.)	92.1% (879)	93.4% (891)	88.2% (842)	92.4% (882)	90.0% (859)	92.5% (883)	93.4% (891)	87.5% (835)	89.5% (853)	87.5% (835)	86.7% (827)	91.9% (877)	90.8% (866)	93.5% (892)	93.1% (888)	90.7% (865)	91.9% (876)	88.2% (841)	91.2% (870)	93.2% (889)
Acropora hyacinthus	SLJPv1	Stony coral	1.0	Y	Sekisei Lagoon, Okinawa, Japan	https://doi.org/10.1093/molbev/msaa216	https://marinegenomics.oist.jp/ahya/viewer/download?project_id=91	https://marinegenomics.oist.jp/ahya/download/ahya.fasta.gz	https://marinegenomics.oist.jp/ahya/download/ahya.gff.gz	gffread	gffread	Acropora_hyacinthus_NANAv1	55974	Acropora_hyacinthus_NANAv1	Acropora hyacinthus	Acropora	Acroporidae	Complex	Scleractinia	Hexacorallia	Anthozoa	Cnidaria	Eumetazoa	Metazoa	Opisthokonta	Eukaryota	cellular organisms		Single-copy (no.)	91.3% (871)	92.7% (884)	87.9% (839)	92.0% (878)	87.8% (838)	92.2% (880)	93.0% (887)	87.3% (833)	88.1% (840)	86.8% (828)	81.8% (780)	89.1% (850)	89.2% (851)	90.8% (866)	91.4% (872)	89.4% (853)	86.2% (822)	87.0% (830)	89.0% (849)	92.7% (884)
Acropora hyacinthus	NANAv1	Stony coral	1.0	N	Unknown	Unpublished; https://matzlab.weebly.com/data--code.html	https://www.dropbox.com/s/yc9y8mxw02tc0ik/ahyacinthus_july2014.zip?dl=0&file_subpath=%2Fahyacinthus_july2014	NA	NA	files from DropBox	files from DropBox	Acropora_hyacinthus_SLJPv1	55974	Acropora_hyacinthus_SLJPv1	Acropora hyacinthus	Acropora	Acroporidae	Complex	Scleractinia	Hexacorallia	Anthozoa	Cnidaria	Eumetazoa	Metazoa	Opisthokonta	Eukaryota	cellular organisms		Duplicated (no.)	0.8% (8)	0.7% (7)	0.3% (3)	0.4% (4)	2.2% (21)	0.3% (3)	0.4% (4)	0.2% (2)	1.4% (13)	0.7% (7)	4.9% (47)	2.8% (27)	1.6% (15)	2.7% (26)	1.7% (16)	1.3% (12)	5.7% (54)	1.2% (11)	2.2% (21)	0.5% (5)
Acropora intermedia	SLJPv1	Stony coral	1.0	Y	Sekisei Lagoon, Okinawa, Japan	https://doi.org/10.1093/molbev/msaa216	https://marinegenomics.oist.jp/aint/viewer/download?project_id=92	https://marinegenomics.oist.jp/aint/download/aint.fasta.gz	https://marinegenomics.oist.jp/aint/download/aint.gff.gz	gffread	gffread	Acropora_intermedia_SLJPv1	114500	Acropora_intermedia_SLJPv1	Acropora intermedia	Acropora	Acroporidae	Complex	Scleractinia	Hexacorallia	Anthozoa	Cnidaria	Eumetazoa	Metazoa	Opisthokonta	Eukaryota	cellular organisms		Fragmented (no.)	4.7% (45)	3.5% (33)	6.8% (65)	3.6% (34)	5.6% (53)	3.8% (36)	3.6% (34)	7.2% (69)	5.3% (51)	6.8% (65)	8.7% (83)	4.0% (38)	4.8% (46)	3.5% (33)	3.8% (36)	5.2% (50)	3.2% (31)	7.5% (72)	4.2% (40)	3.4% (32)
Acropora loripes	TRAUv1	Stony coral	1.0	Y	Trunk Reef on the Great Barrier Reef (18°35′S, 146°80′E)	https://doi.org/10.1126/sciadv.abq0304	http://alor.reefgenomics.org/download/	http://alor.reefgenomics.org/download/Acropora_loripes_genome_v1.fasta.gz	http://alor.reefgenomics.org/download/Acropora_loripes_genome_v1.gff3.gz	http://alor.reefgenomics.org/download/Acropora_loripes_predicted_proteins_v1.pep.fasta.gz	http://alor.reefgenomics.org/download/Acropora_loripes_CDS_v1.fasta.gz	Acropora_loripes_TRAUv1	154029	Acropora_loripes_TRAUv1	Acropora loripes	Acropora	Acroporidae	Complex	Scleractinia	Hexacorallia	Anthozoa	Cnidaria	Eumetazoa	Metazoa	Opisthokonta	Eukaryota	cellular organisms		Missing (no.)	3.2% (30)	3.1% (30)	5.0% (47)	4.0% (38)	4.4% (42)	3.7% (35)	3.0% (29)	5.3% (50)	5.2% (50)	5.7% (54)	4.6% (44)	4.1% (39)	4.4% (42)	3.0% (29)	3.1% (30)	4.1% (39)	4.9% (47)	4.3% (41)	4.6% (44)	3.4% (33)
Acropora loripes	UDUKv1	Bluetip coral	1.0	N	University of Derby; United Kingdom	Aquatic Symbiosis Project Data Portal (2025/10/07)	https://portal.aquaticsymbiosisgenomics.org/tree	https://ftp.ebi.ac.uk/pub/ensemblorganisms/Acropora_loripes/GCA_965214385.1/genome/softmasked.fa.gz	https://ftp.ebi.ac.uk/pub/ensemblorganisms/Acropora_loripes/GCA_965214385.1/ensembl/geneset/2025_03/genes.gff3.gz	https://ftp.ebi.ac.uk/pub/ensemblorganisms/Acropora_loripes/GCA_965214385.1/ensembl/geneset/2025_03/pep.fa.gz	https://ftp.ebi.ac.uk/pub/ensemblorganisms/Acropora_loripes/GCA_965214385.1/ensembl/geneset/2025_03/cdna.fa.gz	Acropora_loripes_UDUKv1	154029	Acropora_loripes_UDUKv1	Acropora loripes	Acropora	Acroporidae	Complex	Scleractinia	Hexacorallia	Anthozoa	Cnidaria	Eumetazoa	Metazoa	Opisthokonta	Eukaryota	cellular organisms		BUSCO "genome" completeness (v5.0; eukaryota_odb10; 255 total genes)
Acropora microphthalma	SLJPv1	Stony coral	1.0	Y	Sekisei Lagoon, Okinawa, Japan	https://doi.org/10.1093/molbev/msaa216	https://marinegenomics.oist.jp/amic/viewer/download?project_id=93	https://marinegenomics.oist.jp/amic/download/amic.fasta.gz	https://marinegenomics.oist.jp/amic/download/amic.gff.gz	gffread	gffread	Acropora_microphthalma_SLJPv1	156436	Acropora_microphthalma_SLJPv1	Acropora microphthalma	Acropora	Acroporidae	Complex	Scleractinia	Hexacorallia	Anthozoa	Cnidaria	Eumetazoa	Metazoa	Opisthokonta	Eukaryota	cellular organisms		Complete (no.)	93.4% (238)	93.0% (237)	88.2% (225)	93.3% (238)	91.8% (234)	93.7% (239)	94.1% (240)	88.2% (225)	89.4% (228)	87.5% (223)	89.0% (227)	93.4% (238)	87.5% (223)	93.4% (238)	95.7% (244)	89.8% (229)	91.8% (234)	90.2% (230)	89.1% (227)	94.1% (240)
Acropora millepora	JSIDv2.1	Stony coral	2.1	Y	Indonesia (isolate JS-1)	https://doi.org/10.1126/science.aba4674	https://www.ncbi.nlm.nih.gov/assembly/GCF_013753865.1	tar file from NCBI	tar file from NCBI	tar file from NCBI	tar file from NCBI	Acropora_millepora_JSIDv2.1	45264	Acropora_millepora_JSIDv2.1	Acropora millepora	Acropora	Acroporidae	Complex	Scleractinia	Hexacorallia	Anthozoa	Cnidaria	Eumetazoa	Metazoa	Opisthokonta	Eukaryota	cellular organisms		Single-copy (no.)	91.8% (234)	91.0% (232)	87.8% (224)	92.9% (237)	90.2% (230)	92.9% (237)	93.3% (238)	88.2% (225)	88.6% (226)	87.1% (222)	83.1% (212)	91.8% (234)	85.9% (219)	91.0% (232)	94.1% (240)	88.6% (226)	87.5% (223)	88.6% (226)	87.1% (222)	93.7% (239)
Acropora muricata	SLJPv1	Stony coral	1.0	Y	Sekisei Lagoon, Okinawa, Japan	https://doi.org/10.1093/molbev/msaa216	https://marinegenomics.oist.jp/amur/viewer/download?project_id=94	https://marinegenomics.oist.jp/amur/download/amur.fasta.gz	https://marinegenomics.oist.jp/amur/download/amur.gff.gz	gffread	gffread	Acropora_muricata_SLJPv1	159855	Acropora_muricata_SLJPv1	Acropora muricata	Acropora	Acroporidae	Complex	Scleractinia	Hexacorallia	Anthozoa	Cnidaria	Eumetazoa	Metazoa	Opisthokonta	Eukaryota	cellular organisms		Duplicated (no.)	1.6% (4)	2.0% (5)	0.4% (1)	0.4% (1)	1.6% (4)	0.8% (2)	0.8% (2)	0.0% (0)	0.8% (2)	0.4% (1)	5.9% (15)	1.6% (4)	1.6% (4)	2.4% (6)	1.6% (4)	1.2% (3)	4.3% (11)	1.6% (4)	2.0% (5)	0.4% (1)
Acropora muricata	XSCSv1	Stony coral	1.0	N	Xisha Islands in the South China Sea (latitude 15°40′–17°10′ N, longitude 111°–113° E)	https://doi.org/10.3390/ijms231911135	https://figshare.com/articles/dataset/Full-length_transcriptome_maps_of_reef-building_coral_illuminate_the_molecular_basis_of_calcification_symbiosis_and_circadian_genes/19403021	Downloaded from figshare	Downloaded from figshare	Downloaded from figshare	Downloaded from figshare	Acropora_muricata_XSCSv1	159855	Acropora_muricata_XSCSv1	Acropora muricata	Acropora	Acroporidae	Complex	Scleractinia	Hexacorallia	Anthozoa	Cnidaria	Eumetazoa	Metazoa	Opisthokonta	Eukaryota	cellular organisms		Fragmented (no.)	3.9% (10)	4.7% (12)	7.8% (20)	3.9% (10)	6.3% (16)	4.7% (12)	3.9% (10)	8.6% (22)	7.5% (19)	7.5% (19)	9.0% (23)	3.9% (10)	9.0% (23)	4.3% (11)	3.1% (8)	7.1% (18)	4.3% (11)	7.5% (19)	8.6% (22)	4.3% (11)
Acropora nasuta	SLJPv1	Stony coral	1.0	Y	Sekisei Lagoon, Okinawa, Japan	https://doi.org/10.1093/molbev/msaa216	https://marinegenomics.oist.jp/anas/viewer/download?project_id=95	https://marinegenomics.oist.jp/anas/download/anas.fasta.gz	https://marinegenomics.oist.jp/anas/download/anas.gff.gz	gffread	gffread	Acropora_nasuta_SLJPv1	70778	Acropora_nasuta_SLJPv1	Acropora nasuta	Acropora	Acroporidae	Complex	Scleractinia	Hexacorallia	Anthozoa	Cnidaria	Eumetazoa	Metazoa	Opisthokonta	Eukaryota	cellular organisms		Missing (no.)	2.7% (7)	2.3% (6)	4.0% (10)	2.8% (7)	1.9% (5)	1.6% (4)	2.0% (5)	3.2% (8)	3.1% (8)	5.0% (13)	2.0% (5)	2.7% (7)	3.5% (9)	2.3% (6)	1.2% (3)	3.1% (8)	3.9% (10)	2.3% (6)	2.3% (6)	1.6% (4)
Acropora palmata	FLUSv3	Stony coral	3.0	Y	Closed system at Florida Aquarium's Center for Conservation (27.779088, -82.404478)	NCBI: GCF_964030605.1	NA	NA	NA	NA	NA	Acropora_palmata_FLUSv3	6131	Acropora_palmata_FLUSv3	Acropora palmata	Acropora	Acroporidae	Complex	Scleractinia	Hexacorallia	Anthozoa	Cnidaria	Eumetazoa	Metazoa	Opisthokonta	Eukaryota	cellular organisms		Protein-coding gene stats (combined CDS+introns)
Acropora pulchra	NANAv1	Stony coral	1.0	Y	NA	https://doi.org/10.46471/gigabyte.153	https://osf.io/y8963/files/osfstorage	https://osf.io/y8963/files/osfstorage	https://osf.io/y8963/files/osfstorage	https://osf.io/y8963/files/osfstorage	https://osf.io/y8963/files/osfstorage	Acropora_pulchra_NANAv1	140239	Acropora_pulchra_NANAv1	Acropora pulchra	Acropora	Acroporidae	Complex	Scleractinia	Hexacorallia	Anthozoa	Cnidaria	Eumetazoa	Metazoa	Opisthokonta	Eukaryota	cellular organisms		Number of genes	22,307	33,087	22,654	28,059	23,364	22,327	31,537	21,944	23,858	22,248	26,865	23,148	23,344	27,152	26,420	22,619	30,136	23,647	23,320	21,010
Acropora selago	SLJPv1	Stony coral	1.0	Y	Sekisei Lagoon, Okinawa, Japan	https://doi.org/10.1093/molbev/msaa216	https://marinegenomics.oist.jp/asel/viewer/info?project_id=96	https://marinegenomics.oist.jp/asel/download/asel.fasta.gz	https://marinegenomics.oist.jp/asel/download/asel.gff.gz	gffread	gffread	Acropora_selago_SLJPv1	165727	Acropora_selago_SLJPv1	Acropora selago	Acropora	Acroporidae	Complex	Scleractinia	Hexacorallia	Anthozoa	Cnidaria	Eumetazoa	Metazoa	Opisthokonta	Eukaryota	cellular organisms		Average gene length (bp)	7,857.12	7,705.54	7,897.76	6,103.96	7,912.30	6,934.76	6,454.24	7,945.03	7,673.94	7,838.46	5,067.07	8,087.21	7,629.51	5,973.57	8,027.56	7,725.43	6,970.08	7,672.60	7,846.02	7,978.36
Acropora tenuis	SLJPv1	Stony coral	1.0	Y	Sekisei Lagoon, Okinawa, Japan	https://doi.org/10.1093/molbev/msaa216	https://marinegenomics.oist.jp/aten/viewer/info?project_id=97	https://marinegenomics.oist.jp/aten/download/aten.fasta.gz	https://marinegenomics.oist.jp/aten/download/aten.gff.gz	gffread	gffread	Acropora_tenuis_SLJPv1	70783	Acropora_tenuis_SLJPv1	Acropora tenuis	Acropora	Acroporidae	Complex	Scleractinia	Hexacorallia	Anthozoa	Cnidaria	Eumetazoa	Metazoa	Opisthokonta	Eukaryota	cellular organisms		Gene percent GC	39.21	39.33	39.19	39.07	39.21	39.24	39.41	39.20	39.20	39.19	39.04	39.21	39.20	39.16	39.09	39.23	39.25	39.25	39.22	39.04
Acropora tenuis	SLJPv2.2	Stony coral	2.2	Y	Sekisei Lagoon, Okinawa, Japan	https://doi.org/10.1093/dnares/dsaf017	https://marinegenomics.oist.jp/aten_2_2_ref/viewer/download?project_id=114	https://marinegenomics.oist.jp/aten_2_2_ref/download/AteV2.2Ref_genome.fa.gz	https://marinegenomics.oist.jp/aten_2_2_ref/download/AteV2.2Ref.gff.gz	https://marinegenomics.oist.jp/aten_2_2_ref/download/AteV2.2Ref_aa.fa.gz	https://marinegenomics.oist.jp/aten_2_2_ref/download/AteV2.2Ref_codingseq.fa.gz	Acropora_tenuis_SLJPv2.2	70783	Acropora_tenuis_SLJPv2.2	Acropora tenuis	Acropora	Acroporidae	Complex	Scleractinia	Hexacorallia	Anthozoa	Cnidaria	Eumetazoa	Metazoa	Opisthokonta	Eukaryota	cellular organisms		Protein-coding transcript stats (based on CDS features)
Acropora yongei	SLJPv1	Stony coral	1.0	Y	Sekisei Lagoon, Okinawa, Japan	https://doi.org/10.1093/molbev/msaa216	https://marinegenomics.oist.jp/ayon/viewer/info?project_id=98	https://marinegenomics.oist.jp/ayon/download/ayon.fasta.gz	https://marinegenomics.oist.jp/ayon/download/ayon.gff.gz	gffread	gffread	Acropora_yongei_SLJPv1	117778	Acropora_yongei_SLJPv1	Acropora yongei	Acropora	Acroporidae	Complex	Scleractinia	Hexacorallia	Anthozoa	Cnidaria	Eumetazoa	Metazoa	Opisthokonta	Eukaryota	cellular organisms		Average transcript length (bp)	1,627.120	1,319.210	1,594.500	1,288.170	1,608.570	1,439.930	1,532.060	1,587.130	1,551.060	1,615.020	1,296.430	1,659.110	1,574.600	1,370.790	1,302.090	1,574.440	1,577.240	1,564.290	1,594.400	1,678.680
Actinernus sp.	HSCNv1	Sea anemone	1.0	Y	Haima cold seep in the South China Sea	https://doi.org/10.1098/rspb.2023.1563	https://figshare.com/s/162e2b28fc843c840a65	https://figshare.com/s/162e2b28fc843c840a65	https://figshare.com/s/162e2b28fc843c840a65	https://figshare.com/s/162e2b28fc843c840a65	NA	Actinernus_sp_HSCNv1	2984946	Actinernus_sp_HSCNv1	Actinernus sp.	Actinernus	Actinernidae	NA	Actiniaria	Hexacorallia	Anthozoa	Cnidaria	Eumetazoa	Metazoa	Opisthokonta	Eukaryota	cellular organisms		Average number of CDS per gene/transcript	7.41202	6.29728	7.15728	6.09052	7.26609	6.65204	6.61588	7.25656	7.01442	7.23108	6.34945	7.37195	7.10157	6.47978	6.87055	7.20332	6.54772	7.09426	7.21381	7.89686
Actinia equina	RHUKv1	Sea anemone	1.0	Y	United Kingdom: Rhosneigr (53.225889 N -4.524833 E; 10 April 2018)	https://doi.org/10.1016/j.margen.2020.100753	http://aequ.reefgenomics.org/download/	http://aequ.reefgenomics.org/download/equina_smartden.arrow4.noredun.fa.gz	http://aequ.reefgenomics.org/download/equina_smart.rnam-trna.merged.ggf.curated.remredun.proteins.gff3.gz	http://aequ.reefgenomics.org/download/equina_smart.rnam-trna.merged.ggf.curated.remredun.aa.fa.gz	http://aequ.reefgenomics.org/download/equina_smart.rnam-trna.merged.ggf.curated.remredun.nucl.fa.gz	Actinia_equina_RHUKv1	6106	Actinia_equina_RHUKv1	Actinia equina	Actinia	Actiniidae	NA	Actiniaria	Hexacorallia	Anthozoa	Cnidaria	Eumetazoa	Metazoa	Opisthokonta	Eukaryota	cellular organisms		CDS stats
Actinia tenebrosa	PCAUv1	Sea anemone	1.0	Y	Australia: Point Cartwright, Queensland	NCBI: GCF_009602425.1	NA	NA	NA	NA	NA	Actinia_tenebrosa_PCAUv1	6105	Actinia_tenebrosa_PCAUv1	Actinia tenebrosa	Actinia	Actiniidae	NA	Actiniaria	Hexacorallia	Anthozoa	Cnidaria	Eumetazoa	Metazoa	Opisthokonta	Eukaryota	cellular organisms		Average CDS length (bp)	219.524	209.489	222.781	211.505	221.380	216.464	231.573	218.716	221.125	223.344	204.180	225.058	221.725	211.549	189.518	218.572	240.883	220.501	221.021	212.576
Actinostola sp. cb2023	IONAv1	Sea anemone	1.0	N	Indian Ocean	NCBI: GCA_033675265.1	NA	NA	NA	NA	NA	Actinostola_sp_cb2023_IONAv1	3060491	Actinostola_sp_cb2023_IONAv1	Actinostola sp. cb2023	Actinostola	Actinostolidae	NA	Actiniaria	Hexacorallia	Anthozoa	Cnidaria	Eumetazoa	Metazoa	Opisthokonta	Eukaryota	cellular organisms		Number of single-CDS transcripts	4,132	1,570	4,261	4,674	4,201	4,177	5,381	4,009	4,459	4,120	5,692	4,312	4,307	6,974	1,715	4,251	8,573	4,403	4,376	4,250
Alatina alata	BNNLv1	Jellyfish	1.0	N	Bonaire, The Netherlands (April 2014, 22:00–01:00)	https://doi.org/10.1093/gigascience/giz069	http://ryanlab.whitney.ufl.edu/genomes/Aala/	http://ryanlab.whitney.ufl.edu/genomes/Aala/downloads/Aala.11.genome.fsa.gz	Not available	https://github.com/josephryan/Ohdera_et_al_2018.git	https://github.com/josephryan/Ohdera_et_al_2018.git	Alatina_alata_BNNLv1	1193083	Alatina_alata_BNNLv1	Alatina alata	Alatina	Alatinidae	NA	Carybdeida	NA	Cubozoa	Cnidaria	Eumetazoa	Metazoa	Opisthokonta	Eukaryota	cellular organisms		Percent single-CDS transcripts	18.52330	4.74507	18.80900	16.65780	17.98070	18.70830	17.06250	18.26920	18.68970	18.51850	21.18740	18.62800	18.45010	25.68500	6.49129	18.79390	28.44770	18.61970	18.76500	20.22850
Alatina alata	BNNLv1-TRANS	Jellyfish	1.0	N	Bonaire, The Netherlands (April 2014, 22:00–01:00)	https://doi.org/10.1093/gigascience/giz069	http://ryanlab.whitney.ufl.edu/genomes/Aala/	NA	NA	https://github.com/josephryan/Ohdera_et_al_2018.git	Not available	Alatina_alata_BNNLv1-TRANS	1193083	Alatina_alata_BNNLv1-TRANS	Alatina alata	Alatina	Alatinidae	NA	Carybdeida	NA	Cubozoa	Cnidaria	Eumetazoa	Metazoa	Opisthokonta	Eukaryota	cellular organisms		CDS percent GC	44.21	43.75	44.18	44.09	44.18	44.24	44.13	44.21	44.18	44.20	44.00	44.17	44.18	44.09	43.98	44.21	44.11	44.19	44.19	44.11
Amphimedon queenslandica	HIAUv1.1	Sponge	1.1	Y	Heron Island Reef, Australia (23.45 S 151.92 E)	https://doi.org/10.1038/nature09201; Note, there is un unpublished updated version of the genome on NCBI however it doesn’t have any predicted genes, so cant be easily integrated into our analysis.	NCBI: GCA_000090795.2	tar file from NCBI	tar file from NCBI	tar file from NCBI	tar file from NCBI	Amphimedon_queenslandica_HIAUv1.1	400682	Amphimedon_queenslandica_HIAUv1.1	Amphimedon queenslandica	Amphimedon	Niphatidae	NA	Haplosclerida	Heteroscleromorpha	Demospongiae	Porifera	NA	Metazoa	Opisthokonta	Eukaryota	cellular organisms		Intron stats (predicted between CDS features)
Amplexidiscus fenestrafer	MSMEv1	Corallimorpharia	1.0	N	Mediterranean Sea	https://doi.org/10.1111/1755-0998.12680	http://corallimorpharia.reefgenomics.org/download/	http://corallimorpharia.reefgenomics.org/download/afen.genome.fa.gz	http://corallimorpharia.reefgenomics.org/download/afen.gene_models.gff3.gz	http://corallimorpharia.reefgenomics.org/download/afen.prot.fa.gz	http://corallimorpharia.reefgenomics.org/download/afen.cds.fa.gz	Amplexidiscus_fenestrafer_MSMEv1	51823	Amplexidiscus_fenestrafer_MSMEv1	Amplexidiscus fenestrafer	Amplexidiscus	Discosomidae	NA	Corallimorpharia	Hexacorallia	Anthozoa	Cnidaria	Eumetazoa	Metazoa	Opisthokonta	Eukaryota	cellular organisms		Number of introns	143,033	175,271	139,487	142,835	146,401	126,193	177,108	137,294	143,492	138,629	143,713	147,498	142,435	148,787	155,100	140,313	167,186	144,111	144,906	144,903
Anthopleura elegantissima	REEFv1	Sea anemone	1.0	N		https://doi.org/10.7554/eLife.13288	http://comparative.reefgenomics.org/datasets.html	NA	NA	http://comparative.reefgenomics.org/faa/Cnidaria/Anthopleura_elegantissima_peptides_100.final.clstr.faa	http://comparative.reefgenomics.org/fna/Cnidaria/Anthopleura_elegantissima_cds_100.final.clstr.fna	Anthopleura_elegantissima_REEFv1	6110	Anthopleura_elegantissima_REEFv1	Anthopleura elegantissima	Anthopleura	Actiniidae	NA	Actiniaria	Hexacorallia	Anthozoa	Cnidaria	Eumetazoa	Metazoa	Opisthokonta	Eukaryota	cellular organisms		Average intron length (bp)	971.6130	1,205.5900	1,023.7100	946.0300	1,006.0100	972.1870	876.4760	1,016.2000	1,018.0300	998.7750	704.8660	1,008.8100	992.3540	839.9570	1,145.6300	991.5630	972.0840	1,002.3100	1,006.0900	913.4130
Anthopleura xanthogrammica	NAUSv1	Giant green sea anemone	1.0	N	USA	Aquatic Symbiosis Project Data Portal (2025/10/07)	https://portal.aquaticsymbiosisgenomics.org/tree	https://ftp.ebi.ac.uk/pub/ensemblorganisms/Anthopleura_xanthogrammica/GCA_964019055.1/genome/softmasked.fa.gz	https://ftp.ebi.ac.uk/pub/ensemblorganisms/Anthopleura_xanthogrammica/GCA_964019055.1/ensembl/geneset/2024_05/genes.gff3.gz	https://ftp.ebi.ac.uk/pub/ensemblorganisms/Anthopleura_xanthogrammica/GCA_964019055.1/ensembl/geneset/2024_05/pep.fa.gz	https://ftp.ebi.ac.uk/pub/ensemblorganisms/Anthopleura_xanthogrammica/GCA_964019055.1/ensembl/geneset/2024_05/cdna.fa.gz	Anthopleura_xanthogrammica_NAUSv1	6112	Anthopleura_xanthogrammica_NAUSv1	Anthopleura xanthogrammica	Anthopleura	Actiniidae	NA	Actiniaria	Hexacorallia	Anthozoa	Cnidaria	Eumetazoa	Metazoa	Opisthokonta	Eukaryota	cellular organisms		Intron percent GC	37.85	38.41	37.81	37.73	37.87	37.93	37.95	37.82	37.85	37.80	37.31	37.85	37.84	37.70	38.14	37.86	37.83	37.91	37.87	37.68
Astrangia poculata	FWUSv1	Stony coral	1.0	Y	Fort Wetherill State Park in Jamestown, Rhode Island, USA	https://doi.org/10.1093/g3journal/jkaf033	https://zenodo.org/records/14110456	https://zenodo.org/records/14110456	https://zenodo.org/records/14110456	https://zenodo.org/records/14110456	https://zenodo.org/records/14110456	Astrangia_poculata_FWUSv1	165419	Astrangia_poculata_FWUSv1	Astrangia poculata	Astrangia	Rhizangiidae	Robust	Scleractinia	Hexacorallia	Anthozoa	Cnidaria	Eumetazoa	Metazoa	Opisthokonta	Eukaryota	cellular organisms		Intergenic stats (predicted between genes built from CDS features)
Astreopora myriophthalma	SLJPv2	Stony coral	2.0	N	Sekisei Lagoon, Okinawa, Japan	v1 (originally published): https://doi.org/10.1093/molbev/msaa216 Paper; v2 (new gene models): https://doi.org/10.21203/rs.3.rs-944849/v1	v1: https://marinegenomics.oist.jp/astreopora/viewer/info?project_id=99; v2: Supp Data associated with paper	https://marinegenomics.oist.jp/astreopora/download/asteropora.fasta.gz	https://assets.researchsquare.com/files/rs-944849/v1/106ef38c9bf204c05f5342eb.gz	gffread	gffread	Astreopora_myriophthalma_SLJPv2	102202	Astreopora_myriophthalma_SLJPv2	Astreopora myriophthalma	Astreopora	Acroporidae	Complex	Scleractinia	Hexacorallia	Anthozoa	Cnidaria	Eumetazoa	Metazoa	Opisthokonta	Eukaryota	cellular organisms		Number of intergenic regions	20,420	26,199	20,791	25,539	20,904	21,514	31,249	20,452	20,378	20,627	20,121	21,373	20,103	26,801	22,768	20,027	28,294	20,091	20,613	20,060
Astreopora sp.	REEFv1	Stony coral	1.0	N		https://doi.org/10.7554/eLife.13288	http://comparative.reefgenomics.org/datasets.html	NA	NA	http://comparative.reefgenomics.org/faa/Coral/Astreopora_sp_peptides_100.final.clstr.faa	http://comparative.reefgenomics.org/fna/Coral/Astreopora_sp_cds_100.final.clstr.fna	Astreopora_sp_REEFv1	2643297	Astreopora_sp_REEFv1	NA	Astreopora	Acroporidae	Complex	Scleractinia	Hexacorallia	Anthozoa	Cnidaria	Eumetazoa	Metazoa	Opisthokonta	Eukaryota	cellular organisms		Average intergenic region length (bp)	9,047.9	8,809.2	9,813.3	5,321.1	9,785.4	10,879.5	8,024.4	9,875.5	9,691.1	9,273.6	10,525.1	10,634.0	8,768.7	8,551.6	12,902.0	8,631.3	8,784.2	8,732.9	9,323.5	8,143.1
Aurelia aurita loc. Atlantic Ocean	ALTOv1	Jellyfish	1.0	Y		https://doi.org/10.1038/s41559-019-0853-y	https://marinegenomics.oist.jp/aurelia_aurita/viewer/download?project_id=69	https://marinegenomics.oist.jp/aurelia_aurita/download/AUR21_r04_250316.fa.gz	https://marinegenomics.oist.jp/aurelia_aurita/download/AUR21_r04_wref.gff3.gz	https://marinegenomics.oist.jp/aurelia_aurita/download/AUR21_r04_proteins.fa.gz	https://marinegenomics.oist.jp/aurelia_aurita/download/AUR21_r04_mRNA.fa.gz	Aurelia_aurita_ALTOv1	6145	Aurelia_aurita_ALTOv1	Aurelia aurita	Aurelia	Ulmaridae	NA	Semaeostomeae	NA	Scyphozoa	Cnidaria	Eumetazoa	Metazoa	Opisthokonta	Eukaryota	cellular organisms		Intergenic region percent GC	38.73	38.95	38.66	38.76	38.77	38.89	38.70	38.69	38.74	38.68	38.86	38.78	38.70	38.89	39.00	38.66	38.89	38.78	38.73	38.99
Aurelia aurita loc. Roscoff	RSPOv1	Jellyfish	1.0	Y		https://doi.org/10.1038/s41559-019-0853-y	https://marinegenomics.oist.jp/aurelia_aurita_pacific/viewer/download?project_id=75	https://marinegenomics.oist.jp/aurelia_aurita_pacific/download/ARSv1_genome_assembly.fa.gz	https://marinegenomics.oist.jp/aurelia_aurita_pacific/download/ARSv1_genome_assembly.gff3.gz	https://marinegenomics.oist.jp/aurelia_aurita_pacific/download/ARSv1_proteins.fa.gz	https://marinegenomics.oist.jp/aurelia_aurita_pacific/download/ARSv1_mRNA.fa.gz	Aurelia_aurita_RSPOv1	6145	Aurelia_aurita_RSPOv1	Aurelia aurita	Aurelia	Ulmaridae	NA	Semaeostomeae	NA	Scyphozoa	Cnidaria	Eumetazoa	Metazoa	Opisthokonta	Eukaryota	cellular organisms		BUSCO "protein" completeness (v5.0; metazoa_odb10; 954 total genes)
Blastomussa wellsi	HMUKv1	Stony coral	1.0	N	London | Horniman Museum; United Kingdom	Aquatic Symbiosis Project Data Portal (2025/10/07)	https://portal.aquaticsymbiosisgenomics.org/tree	https://ftp.ebi.ac.uk/pub/ensemblorganisms/Blastomussa_wellsi/GCA_947652115.1/genome/softmasked.fa.gz	https://ftp.ebi.ac.uk/pub/ensemblorganisms/Blastomussa_wellsi/GCA_947652115.1/braker/geneset/2023_10/genes.gff3.gz	https://ftp.ebi.ac.uk/pub/ensemblorganisms/Blastomussa_wellsi/GCA_947652115.1/braker/geneset/2023_10/pep.fa.gz	https://ftp.ebi.ac.uk/pub/ensemblorganisms/Blastomussa_wellsi/GCA_947652115.1/braker/geneset/2023_10/cdna.fa.gz	Blastomussa_wellsi_HMUKv1	419443	Blastomussa_wellsi_HMUKv1	Blastomussa wellsi	Blastomussa	NA	Complex	Scleractinia	Hexacorallia	Anthozoa	Cnidaria	Eumetazoa	Metazoa	Opisthokonta	Eukaryota	cellular organisms		Complete (no.)	85.7% (818)	95.0% (906)	80.6% (769)	81.3% (776)	84.0% (801)	74.5% (711)	92.7% (885)	80.0% (764)	82.8% (790)	79.0% (754)	83.9% (801)	84.6% (807)	83.2% (794)	96.1% (917)	95.3% (909)	82.3% (785)	96.5% (921)	82.0% (782)	83.9% (800)	97.1% (926)
Bougainvillia cf. muscus	NANAv1	Hydrozoa	1.0	Y	NA	https://doi.org/10.1093/g3journal/jkaf110	https://figshare.com/articles/dataset/Bougainvillia_cf_muscus_genome_assembly/29064560	https://figshare.com/articles/dataset/Bougainvillia_cf_muscus_genome_assembly/29064560	https://figshare.com/articles/dataset/Bougainvillia_cf_muscus_genome_assembly/29064560	https://figshare.com/articles/dataset/Bougainvillia_cf_muscus_genome_assembly/29064560	NA	Bougainvillia_cf_muscus_NANAv1	3162966	Bougainvillia_cf_muscus_NANAv1	Bougainvillia cf. muscus	Bougainvillia	Bougainvilliidae	NA	Anthoathecata	Hydroidolina	Hydrozoa	Cnidaria	Eumetazoa	Metazoa	Opisthokonta	Eukaryota	cellular organisms		Single-copy (no.)	84.9% (810)	93.8% (895)	80.2% (765)	80.7% (770)	81.8% (780)	73.6% (702)	92.0% (878)	79.2% (756)	80.7% (770)	78.1% (745)	78.9% (753)	82.4% (786)	81.1% (774)	93.1% (888)	93.5% (892)	81.0% (773)	90.0% (859)	80.3% (766)	82.1% (783)	95.8% (914)
Callogorgia gracilis	LAUSv1	Soft coral	1.0	N	Louisiana; USA	Aquatic Symbiosis Project Data Portal (2025/10/07)	https://portal.aquaticsymbiosisgenomics.org/tree	https://ftp.ebi.ac.uk/pub/ensemblorganisms/Callogorgia_gracilis/GCA_964204845.1/genome/softmasked.fa.gz	https://ftp.ebi.ac.uk/pub/ensemblorganisms/Callogorgia_gracilis/GCA_964204845.1/ensembl/geneset/2025_03/genes.gff3.gz	https://ftp.ebi.ac.uk/pub/ensemblorganisms/Callogorgia_gracilis/GCA_964204845.1/ensembl/geneset/2025_03/pep.fa.gz	https://ftp.ebi.ac.uk/pub/ensemblorganisms/Callogorgia_gracilis/GCA_964204845.1/ensembl/geneset/2025_03/cdna.fa.gz	Callogorgia_gracilis_LAUSv1	1309697	Callogorgia_gracilis_LAUSv1	Callogorgia gracilis	Callogorgia	Primnoidae	NA	Alcyonacea	Octocorallia	Anthozoa	Cnidaria	Eumetazoa	Metazoa	Opisthokonta	Eukaryota	cellular organisms		Duplicated (no.)	0.8% (8)	1.2% (11)	0.4% (4)	0.6% (6)	2.2% (21)	0.9% (9)	0.7% (7)	0.8% (8)	2.1% (20)	0.9% (9)	5.0% (48)	2.2% (21)	2.1% (20)	3.0% (29)	1.8% (17)	1.3% (12)	6.5% (62)	1.7% (16)	1.8% (17)	1.3% (12)
Calvadosia cruxmelitensis	CRGBv3.2	Jellyfish	3.2	N	Chimney Rock, off the coast of Penzance, Cornwall, England (January 2013)	https://doi.org/10.1093/gigascience/giz069	http://ryanlab.whitney.ufl.edu/genomes/Ccrux/	http://ryanlab.whitney.ufl.edu/genomes/Ccrux/downloads/Ccrux.v3.greater200.fasta.gz	Not available	https://github.com/josephryan/Ohdera_et_al_2018.git	https://github.com/josephryan/Ohdera_et_al_2018.git	Calvadosia_cruxmelitensis_CRGBv3.2	1843192	Calvadosia_cruxmelitensis_CRGBv3.2	Calvadosia cruxmelitensis	Calvadosia	Kishinouyeidae	NA	Stauromedusae	NA	Staurozoa	Cnidaria	Eumetazoa	Metazoa	Opisthokonta	Eukaryota	cellular organisms		Fragmented (no.)	6.4% (61)	2.6% (25)	9.2% (88)	9.6% (92)	6.9% (66)	13.0% (124)	2.2% (21)	9.5% (91)	7.2% (69)	9.4% (90)	8.5% (81)	6.4% (61)	8.2% (78)	1.7% (16)	1.7% (16)	8.3% (79)	0.8% (8)	8.5% (81)	6.9% (66)	0.7% (7)
Calvadosia cruxmelitensis	CRGBv3.2-TRANS	Jellyfish	3.2	N	Chimney Rock, off the coast of Penzance, Cornwall, England (January 2013)	https://doi.org/10.1093/gigascience/giz069	http://ryanlab.whitney.ufl.edu/genomes/Ccrux/	NA	NA	https://github.com/josephryan/Ohdera_et_al_2018.git	Not available	Calvadosia_cruxmelitensis_CRGBv3.2-TRANS	1843192	Calvadosia_cruxmelitensis_CRGBv3.2-TRANS	Calvadosia cruxmelitensis	Calvadosia	Kishinouyeidae	NA	Stauromedusae	NA	Staurozoa	Cnidaria	Eumetazoa	Metazoa	Opisthokonta	Eukaryota	cellular organisms		Missing (no.)	7.9% (75)	2.4% (23)	10.2% (97)	9.1% (86)	9.1% (87)	12.5% (119)	5.1% (48)	10.5% (99)	10.0% (95)	11.6% (110)	7.6% (72)	9.0% (86)	8.6% (82)	2.2% (21)	3.0% (29)	9.4% (90)	2.7% (25)	9.5% (91)	9.2% (88)	2.2% (21)
Calvadosia cruxmelitensis	NANAv1	Stauromedusae	1.0	Y	NA	NCBI: HAHC00000000.1	NA	NA	TransDecoder predicted	TransDecoder predicted	TransDecoder predicted	Calvadosia_cruxmelitensis_NANAv1	1843192	Calvadosia_cruxmelitensis_NANAv1	Calvadosia cruxmelitensis	Calvadosia	Kishinouyeidae	NA	Stauromedusae	NA	Staurozoa	Cnidaria	Eumetazoa	Metazoa	Opisthokonta	Eukaryota	cellular organisms		BUSCO "protein" completeness (v5.0; eukaryota_odb10; 255 total genes)
Capitella teleta	LBSNv1	Marine worm	1.0	Y	Lab Strain	NA	NCBI: GCA_000328365.1	NCBI: GCA_000328365.1	NCBI: GCA_000328365.1	NCBI: GCA_000328365.1	NCBI: GCA_000328365.1	Capitella_teleta_LBSNv1	283909	Capitella_teleta_LBSNv1	Capitella teleta	Capitella	Capitellidae	NA	NA	NA	Polychaeta	Annelida	Eumetazoa	Metazoa	Opisthokonta	Eukaryota	cellular organisms		Complete (no.)	85.5% (218)	96.1% (245)	82.8% (211)	82.8% (211)	87.9% (224)	71.0% (181)	95.3% (243)	81.6% (208)	87.5% (223)	82.0% (209)	85.5% (218)	89.1% (227)	82.4% (210)	93.8% (239)	97.3% (248)	82.8% (211)	97.3% (248)	87.1% (222)	82.8% (211)	98.8% (252)
Cassiopea xamachana	T1-Av2	Jellyfish	2.0	N	Unknown (from line maintained in culture [T1-A])	https://doi.org/10.1093/gigascience/giz069	http://ryanlab.whitney.ufl.edu/genomes/Cxam/	NA	NA	https://github.com/josephryan/Ohdera_et_al_2018.git	Not available	Cassiopea_xamachana_T1-Av2	12993	Cassiopea_xamachana_T1-Av2	Cassiopea xamachana	Cassiopea	Cassiopeidae	NA	Rhizostomeae	NA	Scyphozoa	Cnidaria	Eumetazoa	Metazoa	Opisthokonta	Eukaryota	cellular organisms		Single-copy (no.)	84.7% (216)	94.1% (240)	82.0% (209)	82.0% (209)	86.7% (221)	69.4% (177)	94.1% (240)	81.2% (207)	86.3% (220)	81.6% (208)	80.8% (206)	86.7% (221)	81.2% (207)	91.4% (233)	95.3% (243)	81.2% (207)	92.2% (235)	85.1% (217)	80.8% (206)	97.6% (249)
Cassiopea xamachana	T1-Av2-TRANS	Jellyfish	2.0	N	Unknown (from line maintained in culture [T1-A])	https://doi.org/10.1093/gigascience/giz069	http://ryanlab.whitney.ufl.edu/genomes/Cxam/	NA	NA	https://github.com/josephryan/Ohdera_et_al_2018.git	Not available	Cassiopea_xamachana_T1-Av2-TRANS	12993	Cassiopea_xamachana_T1-Av2-TRANS	Cassiopea xamachana	Cassiopea	Cassiopeidae	NA	Rhizostomeae	NA	Scyphozoa	Cnidaria	Eumetazoa	Metazoa	Opisthokonta	Eukaryota	cellular organisms		Duplicated (no.)	0.8% (2)	2.0% (5)	0.8% (2)	0.8% (2)	1.2% (3)	1.6% (4)	1.2% (3)	0.4% (1)	1.2% (3)	0.4% (1)	4.7% (12)	2.4% (6)	1.2% (3)	2.4% (6)	2.0% (5)	1.6% (4)	5.1% (13)	2.0% (5)	2.0% (5)	1.2% (3)
Catalaphyllia jardinei	NAAUv1	Stony coral	1.0	Y	Purchased from mainland China (original source from Indonesia) and Hong Kong suppliers (original source from Australia)	https://doi.org/10.3389/fmars.2022.991391	https://figshare.com/articles/dataset/Genome_of_elegance_coral_Catalaphyllia_jardinei_Euphylliidae_/19619700	NA	NA	NA	NA	Catalaphyllia_jardinei_NAAUv1	46748	Catalaphyllia_jardinei_NAAUv1	Catalaphyllia jardinei	Catalaphyllia	Euphylliidae	Complex	Scleractinia	Hexacorallia	Anthozoa	Cnidaria	Eumetazoa	Metazoa	Opisthokonta	Eukaryota	cellular organisms		Fragmented (no.)	9.4% (24)	1.6% (4)	11.0% (28)	11.4% (29)	7.1% (18)	18.4% (47)	3.1% (8)	11.8% (30)	6.3% (16)	9.4% (24)	11.0% (28)	6.3% (16)	9.4% (24)	5.1% (13)	1.6% (4)	11.0% (28)	1.2% (3)	9.8% (25)	10.2% (26)	0.0% (0)
Catostylus mosaicus	GSAUv1	Jellyfish	1.0	N	Queensland | Griffith Sea Jellies Research Laboratory; Australia	Aquatic Symbiosis Project Data Portal (2025/10/07)	https://portal.aquaticsymbiosisgenomics.org/tree	https://ftp.ebi.ac.uk/pub/ensemblorganisms/Catostylus_mosaicus/GCA_964019065.1/genome/softmasked.fa.gz	https://ftp.ebi.ac.uk/pub/ensemblorganisms/Catostylus_mosaicus/GCA_964019065.1/ensembl/geneset/2024_05/genes.gff3.gz	https://ftp.ebi.ac.uk/pub/ensemblorganisms/Catostylus_mosaicus/GCA_964019065.1/ensembl/geneset/2024_05/pep.fa.gz	https://ftp.ebi.ac.uk/pub/ensemblorganisms/Catostylus_mosaicus/GCA_964019065.1/ensembl/geneset/2024_05/cdna.fa.gz	Catostylus_mosaicus_GSAUv1	237413	Catostylus_mosaicus_GSAUv1	Catostylus mosaicus	Catostylus	Catostylidae	NA	Rhizostomeae	NA	Scyphozoa	Cnidaria	Eumetazoa	Metazoa	Opisthokonta	Eukaryota	cellular organisms		Missing (no.)	5.1% (13)	2.3% (6)	6.2% (16)	5.8% (15)	5.0% (13)	10.6% (27)	1.6% (4)	6.6% (17)	6.2% (16)	8.6% (22)	3.5% (9)	4.6% (12)	8.2% (21)	1.1% (3)	1.1% (3)	6.2% (16)	1.5% (4)	3.1% (8)	7.0% (18)	1.2% (3)
Chrysaora quinquecirrha	NANAv1	Jellyfish	1.0	N	NA	https://doi.org/10.3389/fgene.2020.00535	https://datadryad.org/dataset/doi:10.5061/dryad.brv15dv6c	https://datadryad.org/dataset/doi:10.5061/dryad.brv15dv6c	https://datadryad.org/dataset/doi:10.5061/dryad.brv15dv6c	https://datadryad.org/dataset/doi:10.5061/dryad.brv15dv6c	https://datadryad.org/dataset/doi:10.5061/dryad.brv15dv6c	Chrysaora_quinquecirrha_NANAv1	6148	Chrysaora_quinquecirrha_NANAv1	Chrysaora quinquecirrha	Chrysaora	Pelagiidae	NA	Semaeostomeae	NA	Scyphozoa	Cnidaria	Eumetazoa	Metazoa	Opisthokonta	Eukaryota	cellular organisms
Chrysogorgia sp. JL179-B06	KRWPv1	Stony coral	1.0	N	Kyushu-Palau Ridge (13°20'18.24"N, 134°33'37.44"E, 2,086 m deep), Western Pacific	https://doi.org/10.1093/gigascience/giaf031	https://doi.org/10.6084/m9.figshare.23984235	NCBI: GCA_035772405.1	https://doi.org/10.6084/m9.figshare.23984235	https://doi.org/10.6084/m9.figshare.23984235	https://doi.org/10.6084/m9.figshare.23984235	Chrysogorgia_sp_JL179-B06_KRWPv1	3074863	Chrysogorgia_sp_JL179-B06_KRWPv1	Chrysogorgia sp. JL179-B06	Chrysogorgia	Chrysogorgiidae	Robust	Scleralcyonacea	Octocorallia	Anthozoa	Cnidaria	Eumetazoa	Metazoa	Opisthokonta	Eukaryota	cellular organisms
Ciona intestinalis	LBSNv3	Vase tunicate	3.0	Y	Lab Strain	NA	NCBI: GCF_000224145.3	NCBI: GCF_000224145.3	NCBI: GCF_000224145.3	NCBI: GCF_000224145.3	NCBI: GCF_000224145.3	Ciona_intestinalis_LBSNv3	7719	Ciona_intestinalis_LBSNv3	Ciona intestinalis	Ciona	Cionidae	NA	Phlebobranchia	NA	Ascidiacea	Chordata	Eumetazoa	Metazoa	Opisthokonta	Eukaryota	cellular organisms
Clytia hemisphaerica	NANAv1	Hydrozoa	1.0	N		Unpublished	http://marimba.obs-vlfr.fr/downloads/	http://marimba.obs-vlfr.fr/sites/default/files/download/clytia_hm2.fasta	http://marimba.obs-vlfr.fr/sites/default/files/download/merged_transcript_models.gff3	http://marimba.obs-vlfr.fr/sites/default/files/download/full_nr_align.fasta	http://marimba.obs-vlfr.fr/sites/default/files/download/transcripts.fa	Clytia_hemispaerica_NANAv1	252671	Clytia_hemispaerica_NANAv1	Clytia hemisphaerica	Clytia	Clytiidae	NA	Leptothecata	Hydroidolina	Hydrozoa	Cnidaria	Eumetazoa	Metazoa	Opisthokonta	Eukaryota	cellular organisms
Colpophyllia natans	WFCWv1	Stony coral	1.0	Y	Water Factory reef in Curaçao (latitude 12.1095 decimal degrees, longitude −68.95497 decimal degrees], database ID 22254)	https://doi.org/10.1093/g3journal/jkaf020	https://zenodo.org/records/13323986	NCBI: GCA_043250805.1	https://zenodo.org/records/13323986	https://zenodo.org/records/13323986	https://zenodo.org/records/13323986	Colpophyllia_natans_WFCWv1	242718	Colpophyllia_natans_WFCWv1	Colpophyllia natans	Colpophyllia	Mussidae	Robust	Scleractinia	Hexacorallia	Anthozoa	Cnidaria	Eumetazoa	Metazoa	Opisthokonta	Eukaryota	cellular organisms
Condylactis gigantea	CMPRv1	Giant Caribbean anemone	1.0	N	Cayo Mario; Puerto Rico	Aquatic Symbiosis Project Data Portal (2025/10/07)	https://portal.aquaticsymbiosisgenomics.org/tree	https://ftp.ebi.ac.uk/pub/ensemblorganisms/Condylactis_gigantea/GCA_964258915.1/genome/softmasked.fa.gz	https://ftp.ebi.ac.uk/pub/ensemblorganisms/Condylactis_gigantea/GCA_964258915.1/ensembl/geneset/2025_04/genes.gff3.gz	https://ftp.ebi.ac.uk/pub/ensemblorganisms/Condylactis_gigantea/GCA_964258915.1/ensembl/geneset/2025_04/pep.fa.gz	https://ftp.ebi.ac.uk/pub/ensemblorganisms/Condylactis_gigantea/GCA_964258915.1/ensembl/geneset/2025_04/cdna.fa.gz	Condylactis_gigantea_CMPRv1	47073	Condylactis_gigantea_CMPRv1	Condylactis gigantea	Condylactis	Actiniidae	NA	Actiniaria	Hexacorallia	Anthozoa	Cnidaria	Eumetazoa	Metazoa	Opisthokonta	Eukaryota	cellular organisms
Corallium rubrum	MRFRv1	Alcyonacea	1.0	N	Marseilles, France	https://doi.org/10.1111/1755-0998.12383	https://datadryad.org/stash/dataset/doi:10.5061/dryad.31f77	NA	TransDecoder predicted	TransDecoder predicted	TransDecoder predicted	Corallium_rubrum_MRFRv1	142104	Corallium_rubrum_MRFRv1	Corallium rubrum	Corallium	Coralliidae	NA	Alcyonacea	Octocorallia	Anthozoa	Cnidaria	Eumetazoa	Metazoa	Opisthokonta	Eukaryota	cellular organisms
Corynactis australis	JBAUv1	Corallimorpharia	1.0	N	Jervis Bay, NSW, Australia	NCBI: GELM00000000.1	NA	NA	TransDecoder predicted	TransDecoder predicted	TransDecoder predicted	Corynactis_australis_JBAUv1	51772	Corynactis_australis_JBAUv1	Corynactis australis	Corynactis	Corallimorphidae	NA	Corallimorpharia	Hexacorallia	Anthozoa	Cnidaria	Eumetazoa	Metazoa	Opisthokonta	Eukaryota	cellular organisms
Craterolophus convolvulus	RYUSv1	Stauromedusae	1.0	Y	Rye Harbor State Park, New Hampshire, USA	NCBI: HAGZ00000000.1	NA	NA	TransDecoder predicted	TransDecoder predicted	TransDecoder predicted	Craterolophus_convolvulus_RYUSv1	37531	Craterolophus_convolvulus_RYUSv1	Craterolophus convolvulus	Craterolophus	Craterolophidae	NA	Stauromedusae	NA	Staurozoa	Cnidaria	Eumetazoa	Metazoa	Opisthokonta	Eukaryota	cellular organisms
Ctenactis echinata	NAJPv1	Stony coral	1.0	Y	Okinawa, Japan	NCBI: GDZV00000000.1	NA	NA	TransDecoder predicted	TransDecoder predicted	TransDecoder predicted	Ctenactis_echinata_NAJPv1	486192	Ctenactis_echinata_NAJPv1	Ctenactis echinata	Ctenactis	Fungiidae	Robust	Scleractinia	Hexacorallia	Anthozoa	Cnidaria	Eumetazoa	Metazoa	Opisthokonta	Eukaryota	cellular organisms
Cyphastrea salae	SIAUv1	Stony coral	1.0	N	Solitary Islands; Australia	Aquatic Symbiosis Project Data Portal (2025/10/07)	https://portal.aquaticsymbiosisgenomics.org/tree	https://ftp.ebi.ac.uk/pub/ensemblorganisms/Cyphastrea_salae/GCA_964194085.1/genome/softmasked.fa.gz	https://ftp.ebi.ac.uk/pub/ensemblorganisms/Cyphastrea_salae/GCA_964194085.1/ensembl/geneset/2025_04/genes.gff3.gz	https://ftp.ebi.ac.uk/pub/ensemblorganisms/Cyphastrea_salae/GCA_964194085.1/ensembl/geneset/2025_04/pep.fa.gz	https://ftp.ebi.ac.uk/pub/ensemblorganisms/Cyphastrea_salae/GCA_964194085.1/ensembl/geneset/2025_04/cdna.fa.gz	Cyphastrea_salae_SIAUv1	1967629	Cyphastrea_salae_SIAUv1	Cyphastrea salae	Cyphastrea	Merulinidae	Robust	Scleractinia	Hexacorallia	Anthozoa	Cnidaria	Eumetazoa	Metazoa	Opisthokonta	Eukaryota	cellular organisms
Dendrogyra cylindrus	MKUSv1	Stony coral	1.0	N	FLORIDA | FLORIDA KEYS | MARKER 32; USA	Aquatic Symbiosis Project Data Portal (2025/10/07)	https://portal.aquaticsymbiosisgenomics.org/tree	https://ftp.ebi.ac.uk/pub/ensemblorganisms/Dendrogyra_cylindrus/GCA_964187815.1/genome/softmasked.fa.gz	https://ftp.ebi.ac.uk/pub/ensemblorganisms/Dendrogyra_cylindrus/GCA_964187815.1/ensembl/geneset/2025_03/genes.gff3.gz	https://ftp.ebi.ac.uk/pub/ensemblorganisms/Dendrogyra_cylindrus/GCA_964187815.1/ensembl/geneset/2025_03/pep.fa.gz	https://ftp.ebi.ac.uk/pub/ensemblorganisms/Dendrogyra_cylindrus/GCA_964187815.1/ensembl/geneset/2025_03/cdna.fa.gz	Dendrogyra_cylindrus_MKUSv1	214965	Dendrogyra_cylindrus_MKUSv1	Dendrogyra cylindrus	Dendrogyra	Meandrinidae	Robust	Scleractinia	Hexacorallia	Anthozoa	Cnidaria	Eumetazoa	Metazoa	Opisthokonta	Eukaryota	cellular organisms
Dendrogyra cylindrus	SACWv1	Stony coral	1.0	Y	Sea Aquarium reef in Curaçao ([12.0837, −68.89447], database ID 22255)	https://doi.org/10.1093/g3journal/jkaf020	https://zenodo.org/records/13323986	NCBI: GCA_043250745.1	https://zenodo.org/records/13323986	https://zenodo.org/records/13323986	https://zenodo.org/records/13323986	Dendrogyra_cylindrus_SACWv1	214965	Dendrogyra_cylindrus_SACWv1	Dendrogyra cylindrus	Dendrogyra	Meandrinidae	Robust	Scleractinia	Hexacorallia	Anthozoa	Cnidaria	Eumetazoa	Metazoa	Opisthokonta	Eukaryota	cellular organisms
Dendronephthya gigantea	SJKRv1	Soft coral	1.0	Y	Seogwipo, Jeju Island, South Korea (33° 13′39″ N, 126° 34′03″ E)	https://doi.org/10.1093/gbe/evz043	NCBI: GCF_004324835.1	tar file from NCBI	tar file from NCBI	tar file from NCBI	tar file from NCBI	Dendronephthya_gigantea_SJKRv1	151771	Dendronephthya_gigantea_SJKRv1	Dendronephthya gigantea	Dendronephthya	Nephtheidae	NA	Alcyonacea	Octocorallia	Anthozoa	Cnidaria	Eumetazoa	Metazoa	Opisthokonta	Eukaryota	cellular organisms
Dendrophyllia cribrosa	LRJPv1	Stony coral	1.0	N	37°14.6498′ N and 131°51.6516′ E (Liancourt Rocks, a group of small, uninhabited islets in the Sea of Japan)	https://doi.org/10.1093/gbe/evac132	https://figshare.com/articles/dataset/Dendrophyllia_cribrosa_genome_annotations/20400987/1	https://figshare.com/articles/dataset/Dendrophyllia_cribrosa_genome_annotations/20400987/1	https://figshare.com/articles/dataset/Dendrophyllia_cribrosa_genome_annotations/20400987/1	https://figshare.com/articles/dataset/Dendrophyllia_cribrosa_genome_annotations/20400987/1	https://figshare.com/articles/dataset/Dendrophyllia_cribrosa_genome_annotations/20400987/1	Dendrophyllia_cribrosa_LRJPv1	1140371	Dendrophyllia_cribrosa_LRJPv1	Dendrophyllia cribrosa	Dendrophyllia	Dendrophylliidae	Robust	Scleractinia	Hexacorallia	Anthozoa	Cnidaria	Eumetazoa	Metazoa	Opisthokonta	Eukaryota	cellular organisms
Desmophyllum pertusum	AONAv1	Stony coral	1.0	N	Atlantic Ocean	NCBI: GCA_029204205.1	NA	NA	NA	NA	NA	Desmophyllum_pertusum_AONAv1	174260	Desmophyllum_pertusum_AONAv1	Desmophyllum pertusum	Desmophyllum	Caryophylliidae	Complex	Scleractinia	Hexacorallia	Anthozoa	Cnidaria	Eumetazoa	Metazoa	Opisthokonta	Eukaryota	cellular organisms
Dipsastraea lizardensis (AKA Favia lizardensis)	NAJPv1	Stony coral	1.0	Y	Okinawa, Japan	NCBI: GDZU00000000.1	NA	NA	TransDecoder predicted	TransDecoder predicted	TransDecoder predicted	Dipsastraea_lizardensis_NAJPv1	1869260	Dipsastraea_lizardensis_NAJPv1	Dipsastraea lizardensis	Dipsastraea	Diploastraeidae	Robust	Scleractinia	Hexacorallia	Anthozoa	Cnidaria	Eumetazoa	Metazoa	Opisthokonta	Eukaryota	cellular organisms
Dipsastraea rotumana	BIHKv1	Stony coral	1.0	N	Bluff Island, Hong Kong	https://doi.org/10.1186/s12864-019-5744-8	https://www.comp.hkbu.edu.hk/~db/CoralTBase/download_files.php	NA	NA	https://www.comp.hkbu.edu.hk/~db/CoralTBase/download_files.php	https://www.comp.hkbu.edu.hk/~db/CoralTBase/download_files.php	Dipsastraea_rotumana_BIHKv1	1869261	Dipsastraea_rotumana_BIHKv1	Dipsastraea rotumana	Dipsastraea	Merulinidae	Robust	Scleractinia	Hexacorallia	Anthozoa	Cnidaria	Eumetazoa	Metazoa	Opisthokonta	Eukaryota	cellular organisms
Discosoma sp.	MSMEv1	Corallimorpharia	1.0	N	*Discosoma* sp. Mediterranean Sea	https://doi.org/10.1111/1755-0998.12680	http://corallimorpharia.reefgenomics.org/download/	http://corallimorpharia.reefgenomics.org/download/dspp.genome.fa.gz	http://corallimorpharia.reefgenomics.org/download/dspp.gene_models.gff3.gz	http://corallimorpharia.reefgenomics.org/download/dspp.prot.fa.gz	http://corallimorpharia.reefgenomics.org/download/dspp.cds.fa.gz	Discosoma_sp_MSMEv1	86600	Discosoma_sp_MSMEv1	Discosoma sp.	Discosoma	Discosomidae	NA	Corallimorpharia	Hexacorallia	Anthozoa	Cnidaria	Eumetazoa	Metazoa	Opisthokonta	Eukaryota	cellular organisms
Drosophila melanogaster	LBSNv6	Fruit fly	Release 6 plus ISO1 MT	Y	Lab Strain	NA	NCBI: GCF_000001215.4	NCBI: GCF_000001215.4	NCBI: GCF_000001215.4	NCBI: GCF_000001215.4	NCBI: GCF_000001215.4	Drosophila_melanogaster_LBSNv6	7227	Drosophila_melanogaster_LBSNv6	Drosophila melanogaster	Drosophila	Drosophilidae	NA	Diptera	NA	Insecta	Arthropoda	Eumetazoa	Metazoa	Opisthokonta	Eukaryota	cellular organisms
Duncanopsammia axifuga	UDUKv1	Stony coral	1.0	N	University of Derby; United Kingdom	Aquatic Symbiosis Project Data Portal (2025/10/07)	https://portal.aquaticsymbiosisgenomics.org/tree	https://ftp.ebi.ac.uk/pub/ensemblorganisms/Duncanopsammia_axifuga/GCA_964258685.1/genome/softmasked.fa.gz	https://ftp.ebi.ac.uk/pub/ensemblorganisms/Duncanopsammia_axifuga/GCA_964258685.1/ensembl/geneset/2025_04/genes.gff3.gz	https://ftp.ebi.ac.uk/pub/ensemblorganisms/Duncanopsammia_axifuga/GCA_964258685.1/ensembl/geneset/2025_04/pep.fa.gz	https://ftp.ebi.ac.uk/pub/ensemblorganisms/Duncanopsammia_axifuga/GCA_964258685.1/ensembl/geneset/2025_04/cdna.fa.gz	Duncanopsammia_axifuga_UDUKv1	1479653	Duncanopsammia_axifuga_UDUKv1	Duncanopsammia axifuga	Duncanopsammia	Dendrophylliidae	Robust	Scleractinia	Hexacorallia	Anthozoa	Cnidaria	Eumetazoa	Metazoa	Opisthokonta	Eukaryota	cellular organisms
Dynamena pumila	WSRUv1	Hydrozoa	1.0	N	Russia: White Sea Biological Station, Republic Karelia	NCBI: GHMC00000000.1	NA	NA	TransDecoder predicted	TransDecoder predicted	TransDecoder predicted	Dynamena_pumila_WSRUv1	308606	Dynamena_pumila_WSRUv1	Dynamena pumila	Dynamena	Sertulariidae	NA	Leptothecata	Hydroidolina	Hydrozoa	Cnidaria	Eumetazoa	Metazoa	Opisthokonta	Eukaryota	cellular organisms
Echinopora horrida	VLFJv1	Stony coral	1.0	N	Viti Levu | Coral Coast; Fiji	Aquatic Symbiosis Project Data Portal (2025/10/07)	https://portal.aquaticsymbiosisgenomics.org/tree	https://ftp.ebi.ac.uk/pub/ensemblorganisms/Echinopora_horrida/GCA_964199735.2/genome/softmasked.fa.gz	https://ftp.ebi.ac.uk/pub/ensemblorganisms/Echinopora_horrida/GCA_964199735.2/ensembl/geneset/2025_04/genes.gff3.gz	https://ftp.ebi.ac.uk/pub/ensemblorganisms/Echinopora_horrida/GCA_964199735.2/ensembl/geneset/2025_04/pep.fa.gz	https://ftp.ebi.ac.uk/pub/ensemblorganisms/Echinopora_horrida/GCA_964199735.2/ensembl/geneset/2025_04/cdna.fa.gz	Echinopora_horrida_VLFJv1	983564	Echinopora_horrida_VLFJv1	Echinopora horrida	Echinopora	Merulinidae	Robust	Scleractinia	Hexacorallia	Anthozoa	Cnidaria	Eumetazoa	Metazoa	Opisthokonta	Eukaryota	cellular organisms
Ephydatia muelleri	BCCAv1	Sponge	1.0	N	Sooke Reservoir, Victoria, British Columbia	https://doi.org/10.1038/s41467-020-17397-w	https://spaces.facsci.ualberta.ca/ephybase/	https://bitbucket.org/EphydatiaGenome/ephydatiagenome/downloads/Emu_genome_v1.fa.gz	https://bitbucket.org/EphydatiaGenome/ephydatiagenome/downloads/Emu_genome_v1.gff.gz	https://bitbucket.org/EphydatiaGenome/ephydatiagenome/downloads/Emu_v1_prots.fasta.gz	https://bitbucket.org/EphydatiaGenome/ephydatiagenome/downloads/Emu_genome_v1.codingseq.gz	Ephydatia_muelleri_BCCAv1	6052	Ephydatia_muelleri_BCCAv1	Ephydatia muelleri	Ephydatia	Spongillidae	NA	Spongillida	Heteroscleromorpha	Demospongiae	Porifera	NA	Metazoa	Opisthokonta	Eukaryota	cellular organisms
Eunicella verrucosa	UDUKv1	Broad sea fan	1.0	N	University of Derby; United Kingdom	Aquatic Symbiosis Project Data Portal (2025/10/07)	https://portal.aquaticsymbiosisgenomics.org/tree	https://ftp.ebi.ac.uk/pub/ensemblorganisms/Eunicella_verrucosa/GCA_964261655.1/genome/softmasked.fa.gz	https://ftp.ebi.ac.uk/pub/ensemblorganisms/Eunicella_verrucosa/GCA_964261655.1/ensembl/geneset/2025_04/genes.gff3.gz	https://ftp.ebi.ac.uk/pub/ensemblorganisms/Eunicella_verrucosa/GCA_964261655.1/ensembl/geneset/2025_04/pep.fa.gz	https://ftp.ebi.ac.uk/pub/ensemblorganisms/Eunicella_verrucosa/GCA_964261655.1/ensembl/geneset/2025_04/cdna.fa.gz	Eunicella_verrucosa_UDUKv1	396355	Eunicella_verrucosa_UDUKv1	Eunicella verrucosa	Eunicella	Gorgoniidae	NA	Alcyonacea	Octocorallia	Anthozoa	Cnidaria	Eumetazoa	Metazoa	Opisthokonta	Eukaryota	cellular organisms
Exaiptasia diaphana (AKA Aiptasia pallida)	CC7v1	Sea anemone	1.0	N	*Discosoma* sp. Mediterranean Sea	https://doi.org/10.1073/pnas.1513318112	http://aiptasia.reefgenomics.org/download/	http://aiptasia.reefgenomics.org/download/aiptasia_genome.scaffolds.fa.gz	http://aiptasia.reefgenomics.org/download/aiptasia_genome.gff3.gz	http://aiptasia.reefgenomics.org/download/aiptasia_genome.proteins.fa.gz	http://aiptasia.reefgenomics.org/download/aiptasia_genome.mRNA.fa.gz	Exaiptasia_diaphana_CC7v1	2652724	Exaiptasia_diaphana_CC7v1	Exaiptasia diaphana	Exaiptasia	Aiptasiidae	NA	Actiniaria	Hexacorallia	Anthozoa	Cnidaria	Eumetazoa	Metazoa	Opisthokonta	Eukaryota	cellular organisms
Favia sp.	REEFv1	Stony coral	1.0	N		https://doi.org/10.7554/eLife.13288	http://comparative.reefgenomics.org/datasets.html	NA	NA	http://comparative.reefgenomics.org/faa/Coral/Favia_sp_peptides_100.final.clstr.faa	http://comparative.reefgenomics.org/fna/Coral/Favia_sp_cds_100.final.clstr.fna	Favia_sp_REEFv1	2619190	Favia_sp_REEFv1	NA	Favia	Faviidae	Robust	Scleractinia	Hexacorallia	Anthozoa	Cnidaria	Eumetazoa	Metazoa	Opisthokonta	Eukaryota	cellular organisms
Favites acuticollis	BIHKv1	Stony coral	1.0	N	Bluff Island, Hong Kong	https://doi.org/10.1186/s12864-019-5744-8	https://www.comp.hkbu.edu.hk/~db/CoralTBase/download_files.php	NA	NA	https://www.comp.hkbu.edu.hk/~db/CoralTBase/download_files.php	https://www.comp.hkbu.edu.hk/~db/CoralTBase/download_files.php	Favites_acuticollis_BIHKv1	1869264	Favites_acuticollis_BIHKv1	Favites acuticollis	Favites	Merulinidae	Robust	Scleractinia	Hexacorallia	Anthozoa	Cnidaria	Eumetazoa	Metazoa	Opisthokonta	Eukaryota	cellular organisms
Fimbriaphyllia ancora	SLJPv1	Stony coral	1.0	N	Nearshore of Onna Village, Okinawa, Japan	https://doi.org/10.1038/s42003-024-06544-4	https://marinegenomics.oist.jp/fanc/viewer/download?project_id=117	https://marinegenomics.oist.jp/fanc/download/eanc.scaffold.fa.gz	https://marinegenomics.oist.jp/fanc/download/eanc.gtf.gz	https://marinegenomics.oist.jp/fanc/download/eanc.transcripts.fa.gz	https://marinegenomics.oist.jp/fanc/download/eanc.aminoacids.fa.gz	Fimbriaphyllia_ancora_SLJPv1	46750	Fimbriaphyllia_ancora_SLJPv1	Fimbriaphyllia ancora	Fimbriaphyllia	Euphylliidae	Complex	Scleractinia	Hexacorallia	Anthozoa	Cnidaria	Eumetazoa	Metazoa	Opisthokonta	Eukaryota	cellular organisms
Fungia scutaria	REEFv1	Stony coral	1.0	N		https://doi.org/10.7554/eLife.13288	http://comparative.reefgenomics.org/datasets.html	NA	NA	http://comparative.reefgenomics.org/faa/Coral/Fungia_scutaria_peptides_100.final.clstr.faa	http://comparative.reefgenomics.org/fna/Coral/Fungia_scutaria_cds_100.final.clstr.fna	Fungia_scutaria_REEFv1	46714	Fungia_scutaria_REEFv1	Fungia scutaria	Fungia	Fungiidae	Robust	Scleractinia	Hexacorallia	Anthozoa	Cnidaria	Eumetazoa	Metazoa	Opisthokonta	Eukaryota	cellular organisms
Fungia spp.	REEFv1	Stony coral	1.0	N	Unknown	https://doi.org/10.3389/fmars.2015.00068	http://ffun.reefgenomics.org	http://ffun.reefgenomics.org/download/ffun_final_1.0.fasta.gz	http://ffun.reefgenomics.org/download/ffun_1.0.genes.gff3.gz	http://ffun.reefgenomics.org/download/ffun_1.0.proteins.fasta.gz	http://ffun.reefgenomics.org/download/ffun_1.0.transcripts.fasta.gz	Fungia_spp_REEFv1	2635559	Fungia_spp_REEFv1	NA	Fungia	Fungiidae	Robust	Scleractinia	Hexacorallia	Anthozoa	Cnidaria	Eumetazoa	Metazoa	Opisthokonta	Eukaryota	cellular organisms
Galaxea acrhelia	DRAUv1	Stony coral	1.0	N	Davies Reef (18°49.816’S, 147°37.888’E), Australia	https://doi.org/10.1093/gigascience/gix074	http://gigadb.org/dataset/100328	NA	NA	NA	NA	Galaxea_acrhelia_DRAUv1	1888344	Galaxea_acrhelia_DRAUv1	Galaxea acrhelia	Galaxea	Euphylliidae	Complex	Scleractinia	Hexacorallia	Anthozoa	Cnidaria	Eumetazoa	Metazoa	Opisthokonta	Eukaryota	cellular organisms
Galaxea astreata	DRAUv1	Stony coral	1.0	N	Davies Reef (18°49.816’S, 147°37.888’E), Australia	https://doi.org/10.1093/gigascience/gix074	http://gigadb.org/dataset/100328	NA	NA	NA	NA	Galaxea_astreata_DRAUv1	154325	Galaxea_astreata_DRAUv1	Galaxea astreata	Galaxea	Euphylliidae	Complex	Scleractinia	Hexacorallia	Anthozoa	Cnidaria	Eumetazoa	Metazoa	Opisthokonta	Eukaryota	cellular organisms
Galaxea fascicularis	CIHKv1	Stony coral	1.0	N	Crescent Island, Hong Kong	https://doi.org/10.1186/s12864-019-5744-8	https://www.comp.hkbu.edu.hk/~db/CoralTBase/download_files.php	NA	NA	https://www.comp.hkbu.edu.hk/~db/CoralTBase/download_files.php	https://www.comp.hkbu.edu.hk/~db/CoralTBase/download_files.php	Galaxea_fascicularis_CIHKv1	46745	Galaxea_fascicularis_CIHKv1	Galaxea fascicularis	Galaxea	Euphylliidae	Complex	Scleractinia	Hexacorallia	Anthozoa	Cnidaria	Eumetazoa	Metazoa	Opisthokonta	Eukaryota	cellular organisms
Galaxea fascicularis	HMUKv1	Stony coral	1.0	N	London | Horniman Museum; United Kingdom	Aquatic Symbiosis Project Data Portal (2025/10/07)	https://portal.aquaticsymbiosisgenomics.org/tree	https://ftp.ebi.ac.uk/pub/ensemblorganisms/Galaxea_fascicularis/GCA_948470475.1/genome/softmasked.fa.gz	https://ftp.ebi.ac.uk/pub/ensemblorganisms/Galaxea_fascicularis/GCA_948470475.1/braker/geneset/2023_10/genes.gff3.gz	https://ftp.ebi.ac.uk/pub/ensemblorganisms/Galaxea_fascicularis/GCA_948470475.1/braker/geneset/2023_10/pep.fa.gz	https://ftp.ebi.ac.uk/pub/ensemblorganisms/Galaxea_fascicularis/GCA_948470475.1/braker/geneset/2023_10/cdna.fa.gz	Galaxea_fascicularis_HMUKv1	46745	Galaxea_fascicularis_HMUKv1	Galaxea fascicularis	Galaxea	Euphylliidae	Complex	Scleractinia	Hexacorallia	Anthozoa	Cnidaria	Eumetazoa	Metazoa	Opisthokonta	Eukaryota	cellular organisms
Galaxea fascicularis	REEFv1	Stony coral	1.0	N	Unknown	https://doi.org/10.3389/fmars.2015.00068	http://gfas.reefgenomics.org	http://gfas.reefgenomics.org/download/gfas_final_1.0.fasta.gz	http://gfas.reefgenomics.org/download/gfas_1.0.genes.gff3.gz	http://gfas.reefgenomics.org/download/gfas_1.0.proteins.fasta.gz	http://gfas.reefgenomics.org/download/gfas_1.0.transcripts.fasta.gz	Galaxea_fascicularis_REEFv1	46745	Galaxea_fascicularis_REEFv1	Galaxea fascicularis	Galaxea	Euphylliidae	Complex	Scleractinia	Hexacorallia	Anthozoa	Cnidaria	Eumetazoa	Metazoa	Opisthokonta	Eukaryota	cellular organisms
Goniastrea aspera	REEFv1	Stony coral	1.0	N	Unknown	https://doi.org/10.3389/fmars.2015.00068	http://gasp.reefgenomics.org	http://gasp.reefgenomics.org/download/gasp_final_1.0.fasta.gz	http://gasp.reefgenomics.org/download/gasp_1.0.genes.gff3.gz	http://gasp.reefgenomics.org/download/gasp_1.0.proteins.fasta.gz	http://gasp.reefgenomics.org/download/gasp_1.0.transcripts.fasta.gz	Goniastrea_aspera_REEFv1	1540031	Goniastrea_aspera_REEFv1	Goniastrea aspera	Goniastrea	Merulinidae	Robust	Scleractinia	Hexacorallia	Anthozoa	Cnidaria	Eumetazoa	Metazoa	Opisthokonta	Eukaryota	cellular organisms
Goniopora columna	PRAUv1	Stony coral	1.0	N	Pandora Reef (18°48.778’S, 146°25.593’E), Australia	https://doi.org/10.1093/gigascience/gix074	http://gigadb.org/dataset/100328	NA	NA	NA	NA	Goniopora_columna_PRAUv1	541198	Goniopora_columna_PRAUv1	Goniopora columna	Goniopora	Poritidae	Complex	Scleractinia	Hexacorallia	Anthozoa	Cnidaria	Eumetazoa	Metazoa	Opisthokonta	Eukaryota	cellular organisms
Goniopora lobata	CIHKv1	Stony coral	1.0	N	Crescent Island, Hong Kong	https://doi.org/10.1186/s12864-019-5744-8	https://www.comp.hkbu.edu.hk/~db/CoralTBase/download_files.php	NA	NA	https://www.comp.hkbu.edu.hk/~db/CoralTBase/download_files.php	https://www.comp.hkbu.edu.hk/~db/CoralTBase/download_files.php	Goniopora_lobata_CIHKv1	1232264	Goniopora_lobata_CIHKv1	Goniopora lobata	Goniopora	Poritidae	Complex	Scleractinia	Hexacorallia	Anthozoa	Cnidaria	Eumetazoa	Metazoa	Opisthokonta	Eukaryota	cellular organisms
Gorgonia ventalina	LRPRv1	Alcyonacea	1.0	N	Laurel Patch Reef, La Parguera, Puerto Rico	https://doi.org/10.3389/fphys.2013.00180	https://figshare.com/articles/dataset/Gorgonia_ventalina_transcriptome/94326/2	NA	TransDecoder predicted	TransDecoder predicted	TransDecoder predicted	Gorgonia_ventalina_LRPRv1	204384	Gorgonia_ventalina_LRPRv1	Gorgonia ventalina	Gorgonia	Gorgoniidae	NA	Alcyonacea	Octocorallia	Anthozoa	Cnidaria	Eumetazoa	Metazoa	Opisthokonta	Eukaryota	cellular organisms
Haliclystus auricula	NANAv1	Stauromedusae	1.0	Y	NA	NCBI: HAHA00000000.1	NA	NA	TransDecoder predicted	TransDecoder predicted	TransDecoder predicted	Haliclystus_auricula_NANAv1	1954221	Haliclystus_auricula_NANAv1	Haliclystus auricula	Haliclystus	Haliclystidae	NA	Stauromedusae	NA	Staurozoa	Cnidaria	Eumetazoa	Metazoa	Opisthokonta	Eukaryota	cellular organisms
Haliclystus sanjuanensis	SJUSv1	Stauromedusae	1.0	N	San Juan Island, Washington, USA	NCBI: HAHB00000000.1	NA	NA	TransDecoder predicted	TransDecoder predicted	TransDecoder predicted	Haliclystus_sanjuanensis_SJUSv1	168739	Haliclystus_sanjuanensis_SJUSv1	Haliclystus sanjuanensis	Haliclystus	Haliclystidae	NA	Stauromedusae	NA	Staurozoa	Cnidaria	Eumetazoa	Metazoa	Opisthokonta	Eukaryota	cellular organisms
Heliopora coerulea	GITWv1	Blue coral	1.0	Y	Green Island, Taiwan (22°40′37′′N 121°28′23′′E)	https://doi.org/10.1038/s41597-023-02291-z	https://figshare.com/articles/dataset/A_draft_genome_assembly_of_reef-building_octocoral_em_Heliopora_coerulea_em_/22093037	NCBI: JASJOG000000000.1	https://figshare.com/articles/dataset/A_draft_genome_assembly_of_reef-building_octocoral_em_Heliopora_coerulea_em_/22093037	https://figshare.com/articles/dataset/A_draft_genome_assembly_of_reef-building_octocoral_em_Heliopora_coerulea_em_/22093037	https://figshare.com/articles/dataset/A_draft_genome_assembly_of_reef-building_octocoral_em_Heliopora_coerulea_em_/22093037	Heliopora_coerulea_GITWv1	86515	Heliopora_coerulea_GITWv1	Heliopora coerulea	Heliopora	Helioporidae	NA	Helioporacea	Octocorallia	Anthozoa	Cnidaria	Eumetazoa	Metazoa	Opisthokonta	Eukaryota	cellular organisms
Henneguya salminicola	SRUSv1	Myxozoa	1.0	N	USA: Oregon (Salmon River basin)	NCBI: GCA_009887335.1	NA	NA	NA	NA	NA	Henneguya_salminicola_SRUSv1	69463	Henneguya_salminicola_SRUSv1	Henneguya salminicola	Henneguya	Myxobolidae	NA	Bivalvulida	Myxosporea	Myxozoa	Cnidaria	Eumetazoa	Metazoa	Opisthokonta	Eukaryota	cellular organisms
Hoilungia hongkongensis	HCHKv1	Placozoan	1.0	N	Ho Chung River close to a small mangrove at Heung Chung village, Hong Kong (22.352728N 114.251733E), on June 6, 2012	https://doi.org/10.1371/journal.pbio.2005359	https://bitbucket.org/molpalmuc/hoilungia-genome/src/master/sequences/	From Bitbucket	From Bitbucket	From Bitbucket	From Bitbucket	Hoilungia_hongkongensis_HCHKv1	1964320	Hoilungia_hongkongensis_HCHKv1	Hoilungia hongkongensis	Hoilungia	Trichoplacidae	NA	NA	NA	NA	Placozoa	Eumetazoa	Metazoa	Opisthokonta	Eukaryota	cellular organisms
Hormiphora californensis	MBUSv1	Jellyfish	1.0	N	Monterey Bay, California	https://doi.org/10.1093%2Fg3journal%2Fjkab302	https://github.com/conchoecia/hormiphora	https://github.com/conchoecia/hormiphora/blob/master/annotation/raw_files/UCSC_Hcal_v1.fa.gz	https://github.com/conchoecia/hormiphora/releases/download/Hcv1.av93zen/Hcv1av93_release.tar.gz	https://github.com/conchoecia/hormiphora/releases/download/Hcv1.av93zen/Hcv1av93_release.tar.gz	https://github.com/conchoecia/hormiphora/releases/download/Hcv1.av93zen/Hcv1av93_release.tar.gz	Hormiphora_californensis_MBUSv1	1403702	Hormiphora_californensis_MBUSv1	Hormiphora californensis	Hormiphora	Pleurobrachiidae	NA	Cydippida	NA	Tentaculata	Ctenophora	Eumetazoa	Metazoa	Opisthokonta	Eukaryota	cellular organisms
Hydnophora exesa	PAHKv1	Stony coral	1.0	N	Pak A, Hong Kong	https://doi.org/10.1186/s12864-019-5744-8	https://www.comp.hkbu.edu.hk/~db/CoralTBase/download_files.php	NA	NA	https://www.comp.hkbu.edu.hk/~db/CoralTBase/download_files.php	https://www.comp.hkbu.edu.hk/~db/CoralTBase/download_files.php	Hydnophora_exesa_PAHKv1	154326	Hydnophora_exesa_PAHKv1	Hydnophora exesa	Hydnophora	Merulinidae	Robust	Scleractinia	Hexacorallia	Anthozoa	Cnidaria	Eumetazoa	Metazoa	Opisthokonta	Eukaryota	cellular organisms
Hydra oligactis	GNCHv1	Aplanulata	1.0	Y	Genev, Switzerland	NCBI: GHUC00000000.1	NA	NA	TransDecoder predicted	TransDecoder predicted	TransDecoder predicted	Hydra_oligactis_GNCHv1	6088	Hydra_oligactis_GNCHv1	Hydra oligactis	Hydra	Hydridae	NA	Anthoathecata	Hydroidolina	Hydrozoa	Cnidaria	Eumetazoa	Metazoa	Opisthokonta	Eukaryota	cellular organisms
Hydra viridissima	99AUv1	Hydrozoa	1.0	Y	Australia (isolate A99)	Unpublished	https://marinegenomics.oist.jp/hydra_viridissima_a99/viewer/download?project_id=82	https://marinegenomics.oist.jp/hydra_viridissima_a99/download/hvir_genome_hm2_250116_renamed.fa.gz	https://marinegenomics.oist.jp/hydra_viridissima_a99/download/hvir_r06.all.recounted.gff.gz	https://marinegenomics.oist.jp/hydra_viridissima_a99/download/hvir_r06.all.recounted.aa.gz	https://marinegenomics.oist.jp/hydra_viridissima_a99/download/hvir_r06.all.recounted.mrna.gz	Hydra_viridissima_99AUv1	6082	Hydra_viridissima_99AUv1	Hydra viridissima	Hydra	Hydridae	NA	Anthoathecata	Hydroidolina	Hydrozoa	Cnidaria	Eumetazoa	Metazoa	Opisthokonta	Eukaryota	cellular organisms
Hydra viridissima	MPUSv1	Green hydra	1.0	N	Massachusetts|Falmouth|Morse Pond; USA	Aquatic Symbiosis Project Data Portal (2025/10/07)	https://portal.aquaticsymbiosisgenomics.org/tree	https://ftp.ebi.ac.uk/pub/ensemblorganisms/Hydra_viridissima/GCA_964215635.1/genome/softmasked.fa.gz	https://ftp.ebi.ac.uk/pub/ensemblorganisms/Hydra_viridissima/GCA_964215635.1/ensembl/geneset/2025_04/genes.gff3.gz	https://ftp.ebi.ac.uk/pub/ensemblorganisms/Hydra_viridissima/GCA_964215635.1/ensembl/geneset/2025_04/pep.fa.gz	https://ftp.ebi.ac.uk/pub/ensemblorganisms/Hydra_viridissima/GCA_964215635.1/ensembl/geneset/2025_04/cdna.fa.gz	Hydra_viridissima_MPUSv1	6082	Hydra_viridissima_MPUSv1	Hydra viridissima	Hydra	Hydridae	NA	Anthoathecata	Hydroidolina	Hydrozoa	Cnidaria	Eumetazoa	Metazoa	Opisthokonta	Eukaryota	cellular organisms
Hydra vulgaris	MIJPv3	Hydrozoa	3.0	Y	Strain 105 was established from a single polyp collected by Dr. Tsutomu Sugiyama in September, 1973 from a swamp adjacent to the National Institute of Genetics in Mishima, Japan and has been propagated asexually in a number of labs ever since. (See https://www.ncbi.nlm.nih.gov/biosample/SAMN18321928/)	https://doi.org/10.1126/sciadv.abi5884	NCBI: JAGKSS010000000	tar file from NCBI	tar file from NCBI	tar file from NCBI	tar file from NCBI	Hydra_vulgaris_MIJPv3	6087	Hydra_vulgaris_MIJPv3	Hydra vulgaris	Hydra	Hydridae	NA	Anthoathecata	Hydroidolina	Hydrozoa	Cnidaria	Eumetazoa	Metazoa	Opisthokonta	Eukaryota	cellular organisms
Hydractinia echinata	NANAv1	Hydrozoa	1.0	N	Northwestern Atlantic Ocean	https://doi.org/10.1101/2023.08.25.554815	https://research.nhgri.nih.gov/hydractinia/	https://research.nhgri.nih.gov/hydractinia/download/assembly/echinata/Hech_primary_v1.0.fa.gz	https://research.nhgri.nih.gov/hydractinia/download/genemodels_gff3/echinata/Hech_primary_v1.0.gff3.gz	https://research.nhgri.nih.gov/hydractinia/download/protein_models/echinata/Hech_primary_v1.0.aa.gz	https://research.nhgri.nih.gov/hydractinia/download/gene_models/echinata/Hech_primary_v1.0.nt.gz	Hydractinia_echinata_NANAv1	35630	Hydractinia_echinata_NANAv1	Hydractinia echinata	Hydractinia	Hydractiniidae	NA	Anthoathecata	Hydroidolina	Hydrozoa	Cnidaria	Eumetazoa	Metazoa	Opisthokonta	Eukaryota	cellular organisms
Hydractinia symbiolongicarpus	NANAv1	Hydrozoa	1.0	N	Northeastern Atlantic Ocean	https://doi.org/10.1101/2023.08.25.554815	https://research.nhgri.nih.gov/hydractinia/	https://research.nhgri.nih.gov/hydractinia/download/assembly/symbio/Hsym_primary_v1.0.fa.gz	https://research.nhgri.nih.gov/hydractinia/download/genemodels_gff3/symbio/Hsym_primary_v1.0.gff3.gz	https://research.nhgri.nih.gov/hydractinia/download/protein_models/symbio/Hsym_primary_v1.0.aa.gz	https://research.nhgri.nih.gov/hydractinia/download/gene_models/symbio/Hsym_primary_v1.0.nt.gz	Hydractinia_symbiolongicarpus_NANAv1	13093	Hydractinia_symbiolongicarpus_NANAv1	Hydractinia symbiolongicarpus	Hydractinia	Hydractiniidae	NA	Anthoathecata	Hydroidolina	Hydrozoa	Cnidaria	Eumetazoa	Metazoa	Opisthokonta	Eukaryota	cellular organisms
Kudoa iwatai	RSILv1	Myxozoa	1.0	Y	Eilat, Red sea, Israel	NCBI: GBGI00000000.1	NA	NA	TransDecoder predicted	TransDecoder predicted	TransDecoder predicted	Kudoa_iwatai_RSILv1	269814	Kudoa_iwatai_RSILv1	Kudoa iwatai	Kudoa	Kudoidae	NA	Multivalvulida	Myxosporea	Myxozoa	Cnidaria	Eumetazoa	Metazoa	Opisthokonta	Eukaryota	cellular organisms
Leptastrea purpurea	CIHKv1	Stony coral	1.0	N	Crescent Island, Hong Kong	https://doi.org/10.1186/s12864-019-5744-8	https://www.comp.hkbu.edu.hk/~db/CoralTBase/download_files.php	NA	NA	https://www.comp.hkbu.edu.hk/~db/CoralTBase/download_files.php	https://www.comp.hkbu.edu.hk/~db/CoralTBase/download_files.php	Leptastrea_purpurea_CIHKv1	498489	Leptastrea_purpurea_CIHKv1	Leptastrea purpurea	Leptastrea	NA	Complex	Scleractinia	Hexacorallia	Anthozoa	Cnidaria	Eumetazoa	Metazoa	Opisthokonta	Eukaryota	cellular organisms
Leptoseris cf. scabra	TUUSv1	Stony coral	1.0	N	Forereef slope at Leone on the island of Tutuila, American Sāmoa (-14.342, -170.789; permit #2020/004)	https://doi.org/10.1093/jhered/esaf010	https://doi.org/10.1093/jhered/esaf010	https://doi.org/10.1093/jhered/esaf010	https://doi.org/10.1093/jhered/esaf010	https://doi.org/10.1093/jhered/esaf010	https://doi.org/10.1093/jhered/esaf010	Leptoseris_cf_scabra_TUUSv1	1387075	Leptoseris_cf_scabra_TUUSv1	Leptoseris scabra	Leptoseris	Agariciidae	Complex	Scleractinia	Hexacorallia	Anthozoa	Cnidaria	Eumetazoa	Metazoa	Opisthokonta	Eukaryota	cellular organisms
Lithophyllon undulatum	CIHKv1	Stony coral	1.0	N	Crescent Island, Hong Kong	https://doi.org/10.1186/s12864-019-5744-8	https://www.comp.hkbu.edu.hk/~db/CoralTBase/download_files.php	NA	NA	https://www.comp.hkbu.edu.hk/~db/CoralTBase/download_files.php	https://www.comp.hkbu.edu.hk/~db/CoralTBase/download_files.php	Lithophyllon_undulatum_CIHKv1	486206	Lithophyllon_undulatum_CIHKv1	Lithophyllon undulatum	Lithophyllon	Fungiidae	Robust	Scleractinia	Hexacorallia	Anthozoa	Cnidaria	Eumetazoa	Metazoa	Opisthokonta	Eukaryota	cellular organisms
Lophelia pertusa	SBUSv1	Stony coral	1.0	N	Savannah Banks site, off the southeastern coast of the continental USA, Atlantic Ocean (latitude 31.75420, longitude −79.19442, depth 515 mbsl)	https://doi.org/10.46471/gigabyte.78	http://gigadb.org/dataset/102375	NCBI: JAPMOT000000000.1	http://gigadb.org/dataset/102375	http://gigadb.org/dataset/102375	http://gigadb.org/dataset/102375	Lophelia_pertusa_SBUSv1	174260	Lophelia_pertusa_SBUSv1	Desmophyllum pertusum	Desmophyllum	Caryophylliidae	Complex	Scleractinia	Hexacorallia	Anthozoa	Cnidaria	Eumetazoa	Metazoa	Opisthokonta	Eukaryota	cellular organisms
Lottia gigantea	LBSNv1	Owl limpet	1.0	Y	Lab Strain	NA	NCBI: GCF_000327385.1	NCBI: GCF_000327385.1	NCBI: GCF_000327385.1	NCBI: GCF_000327385.1	NCBI: GCF_000327385.1	Lottia_gigantea_LBSNv1	225164	Lottia_gigantea_LBSNv1	Lottia gigantea	Lottia	Lottiidae	NA	NA	NA	Gastropoda	Mollusca	Eumetazoa	Metazoa	Opisthokonta	Eukaryota	cellular organisms
Lucernaria quadricornis	AIUSv1	Stauromedusae	1.0	Y	Appledore Island, Maine, USA	NCBI: HAHD00000000.1	NA	NA	TransDecoder predicted	TransDecoder predicted	TransDecoder predicted	Lucernaria_quadricornis_AIUSv1	1843199	Lucernaria_quadricornis_AIUSv1	Lucernaria quadricornis	Lucernaria	Lucernariidae	NA	Stauromedusae	NA	Staurozoa	Cnidaria	Eumetazoa	Metazoa	Opisthokonta	Eukaryota	cellular organisms
Madracis auretenra	BSCWv1	Yellow finger coral	1.0	N	Boca Sami | Snake Bay; Curacao	Aquatic Symbiosis Project Data Portal (2025/10/07)	https://portal.aquaticsymbiosisgenomics.org/tree	https://ftp.ebi.ac.uk/pub/ensemblorganisms/Madracis_auretenra/GCA_964059495.1/genome/softmasked.fa.gz	https://ftp.ebi.ac.uk/pub/ensemblorganisms/Madracis_auretenra/GCA_964059495.1/ensembl/geneset/2025_04/genes.gff3.gz	https://ftp.ebi.ac.uk/pub/ensemblorganisms/Madracis_auretenra/GCA_964059495.1/ensembl/geneset/2025_04/pep.fa.gz	https://ftp.ebi.ac.uk/pub/ensemblorganisms/Madracis_auretenra/GCA_964059495.1/ensembl/geneset/2025_04/cdna.fa.gz	Madracis_auretenra_BSCWv1	999287	Madracis_auretenra_BSCWv1	Madracis auretenra	Madracis	Pocilloporidae	Robust	Scleractinia	Hexacorallia	Anthozoa	Cnidaria	Eumetazoa	Metazoa	Opisthokonta	Eukaryota	cellular organisms
Madracis auretenra	REEFv1	Stony coral	1.0	N		https://doi.org/10.7554/eLife.13288	http://comparative.reefgenomics.org/datasets.html	NA	NA	http://comparative.reefgenomics.org/faa/Coral/Madracis_auretenra_peptides_100.final.clstr.faa	http://comparative.reefgenomics.org/fna/Coral/Madracis_auretenra_cds_100.final.clstr.fna	Madracis_auretenra_REEFv1	999287	Madracis_auretenra_REEFv1	Madracis auretenra	Madracis	Pocilloporidae	Robust	Scleractinia	Hexacorallia	Anthozoa	Cnidaria	Eumetazoa	Metazoa	Opisthokonta	Eukaryota	cellular organisms
Madracis senaria	BSCWv1	Six-ray Star Coral	1.0	N	Boca Sami | Snake Bay; Curacao	Aquatic Symbiosis Project Data Portal (2025/10/07)	https://portal.aquaticsymbiosisgenomics.org/tree	https://ftp.ebi.ac.uk/pub/ensemblorganisms/Madracis_senaria/GCA_964656595.1/genome/softmasked.fa.gz	https://ftp.ebi.ac.uk/pub/ensemblorganisms/Madracis_senaria/GCA_964656595.1/ensembl/geneset/2025_04/genes.gff3.gz	https://ftp.ebi.ac.uk/pub/ensemblorganisms/Madracis_senaria/GCA_964656595.1/ensembl/geneset/2025_04/pep.fa.gz	https://ftp.ebi.ac.uk/pub/ensemblorganisms/Madracis_senaria/GCA_964656595.1/ensembl/geneset/2025_04/cdna.fa.gz	Madracis_senaria_BSCWv1	123773	Madracis_senaria_BSCWv1	Madracis senaria	Madracis	Pocilloporidae	Robust	Scleractinia	Hexacorallia	Anthozoa	Cnidaria	Eumetazoa	Metazoa	Opisthokonta	Eukaryota	cellular organisms
Mastigias papua	KAJPv1	Jellyfish	1.0	N	Tsuruoka | Kamo Aquarium; Japan	Aquatic Symbiosis Project Data Portal (2025/10/07)	https://portal.aquaticsymbiosisgenomics.org/tree	https://ftp.ebi.ac.uk/pub/ensemblorganisms/Mastigias_papua/GCA_964019165.1/genome/softmasked.fa.gz	https://ftp.ebi.ac.uk/pub/ensemblorganisms/Mastigias_papua/GCA_964019165.1/braker/geneset/2024_04/genes.gff3.gz	https://ftp.ebi.ac.uk/pub/ensemblorganisms/Mastigias_papua/GCA_964019165.1/braker/geneset/2024_04/pep.fa.gz	https://ftp.ebi.ac.uk/pub/ensemblorganisms/Mastigias_papua/GCA_964019165.1/braker/geneset/2024_04/cdna.fa.gz	Mastigias_papua_KAJPv1	596313	Mastigias_papua_KAJPv1	Mastigias papua	Mastigias	Mastigiidae	NA	Rhizostomeae	NA	Scyphozoa	Cnidaria	Eumetazoa	Metazoa	Opisthokonta	Eukaryota	cellular organisms
Meandrina meandrites	ASUSv1	Stony coral	1.0	N	FLORIDA | KEY WEST | ANDY SITE 4; USA	Aquatic Symbiosis Project Data Portal (2025/10/07)	https://portal.aquaticsymbiosisgenomics.org/tree	https://ftp.ebi.ac.uk/pub/ensemblorganisms/Meandrina_meandrites/GCA_963693305.1/genome/softmasked.fa.gz	https://ftp.ebi.ac.uk/pub/ensemblorganisms/Meandrina_meandrites/GCA_963693305.1/ensembl/geneset/2024_05/genes.gff3.gz	https://ftp.ebi.ac.uk/pub/ensemblorganisms/Meandrina_meandrites/GCA_963693305.1/ensembl/geneset/2024_05/pep.fa.gz	https://ftp.ebi.ac.uk/pub/ensemblorganisms/Meandrina_meandrites/GCA_963693305.1/ensembl/geneset/2024_05/cdna.fa.gz	Meandrina_meandrites_ASUSv1	51056	Meandrina_meandrites_ASUSv1	Meandrina meandrites	Meandrina	Meandrinidae	Robust	Scleractinia	Hexacorallia	Anthozoa	Cnidaria	Eumetazoa	Metazoa	Opisthokonta	Eukaryota	cellular organisms
Micromussa lordhowensis	SIAUv1	Stony coral	1.0	N	Solitary Islands; Australia	Aquatic Symbiosis Project Data Portal (2025/10/07)	https://portal.aquaticsymbiosisgenomics.org/tree	https://ftp.ebi.ac.uk/pub/ensemblorganisms/Micromussa_lordhowensis/GCA_964020085.1/genome/softmasked.fa.gz	https://ftp.ebi.ac.uk/pub/ensemblorganisms/Micromussa_lordhowensis/GCA_964020085.1/ensembl/geneset/2024_05/genes.gff3.gz	https://ftp.ebi.ac.uk/pub/ensemblorganisms/Micromussa_lordhowensis/GCA_964020085.1/ensembl/geneset/2024_05/pep.fa.gz	https://ftp.ebi.ac.uk/pub/ensemblorganisms/Micromussa_lordhowensis/GCA_964020085.1/ensembl/geneset/2024_05/cdna.fa.gz	Micromussa_lordhowensis_SIAUv1	1216036	Micromussa_lordhowensis_SIAUv1	Micromussa lordhowensis	Micromussa	Lobophylliidae	Complex	Scleractinia	Hexacorallia	Anthozoa	Cnidaria	Eumetazoa	Metazoa	Opisthokonta	Eukaryota	cellular organisms
Millepora alcicornis	CMPRv1	Fire coral	1.0	N	Cayo Enrique; Puerto Rico	Aquatic Symbiosis Project Data Portal (2025/10/07)	https://portal.aquaticsymbiosisgenomics.org/tree	https://ftp.ebi.ac.uk/pub/ensemblorganisms/Millepora_alcicornis/GCA_965112645.1/genome/softmasked.fa.gz	https://ftp.ebi.ac.uk/pub/ensemblorganisms/Millepora_alcicornis/GCA_965112645.1/ensembl/geneset/2025_04/genes.gff3.gz	https://ftp.ebi.ac.uk/pub/ensemblorganisms/Millepora_alcicornis/GCA_965112645.1/ensembl/geneset/2025_04/pep.fa.gz	https://ftp.ebi.ac.uk/pub/ensemblorganisms/Millepora_alcicornis/GCA_965112645.1/ensembl/geneset/2025_04/cdna.fa.gz	Millepora_alcicornis_CMPRv1	544493	Millepora_alcicornis_CMPRv1	Millepora alcicornis	Millepora	Milleporidae	NA	Anthoathecata	Hydroidolina	Hydrozoa	Cnidaria	Eumetazoa	Metazoa	Opisthokonta	Eukaryota	cellular organisms
Millepora alcicornis	PRUSv1	Hydrozoa	1.0	N	Puerto Rico: Lajas, Enrique Reef	NCBI: GFAS00000000.1	NA	NA	TransDecoder predicted	TransDecoder predicted	TransDecoder predicted	Millepora_alcicornis_PRUSv1	544493	Millepora_alcicornis_PRUSv1	Millepora alcicornis	Millepora	Milleporidae	NA	Anthoathecata	Hydroidolina	Hydrozoa	Cnidaria	Eumetazoa	Metazoa	Opisthokonta	Eukaryota	cellular organisms
Millepora complanata	CMPRv1	Fire coral	1.0	N	Cayo Enrique; Puerto Rico	Aquatic Symbiosis Project Data Portal (2025/10/07)	https://portal.aquaticsymbiosisgenomics.org/tree	https://ftp.ebi.ac.uk/pub/ensemblorganisms/Millepora_complanata/GCA_964656905.1/genome/softmasked.fa.gz	https://ftp.ebi.ac.uk/pub/ensemblorganisms/Millepora_complanata/GCA_964656905.1/ensembl/geneset/2025_04/genes.gff3.gz	https://ftp.ebi.ac.uk/pub/ensemblorganisms/Millepora_complanata/GCA_964656905.1/ensembl/geneset/2025_04/pep.fa.gz	https://ftp.ebi.ac.uk/pub/ensemblorganisms/Millepora_complanata/GCA_964656905.1/ensembl/geneset/2025_04/cdna.fa.gz	Millepora_complanata_CMPRv1	544496	Millepora_complanata_CMPRv1	Millepora complanata	Millepora	Milleporidae	NA	Anthoathecata	Hydroidolina	Hydrozoa	Cnidaria	Eumetazoa	Metazoa	Opisthokonta	Eukaryota	cellular organisms
Millepora complanata	PRUSv1	Hydrozoa	1.0	N	Puerto Rico: Enrique Key, La Parguera, Lajas	NCBI: GFGT00000000.1	NA	NA	TransDecoder predicted	TransDecoder predicted	TransDecoder predicted	Millepora_complanata_PRUSv1	544496	Millepora_complanata_PRUSv1	Millepora complanata	Millepora	Milleporidae	NA	Anthoathecata	Hydroidolina	Hydrozoa	Cnidaria	Eumetazoa	Metazoa	Opisthokonta	Eukaryota	cellular organisms
Millepora dichotoma	HAUSv1	Fire coral	1.0	N	Koror | Hafa Adai Reef; Palau	Aquatic Symbiosis Project Data Portal (2025/10/07)	https://portal.aquaticsymbiosisgenomics.org/tree	https://ftp.ebi.ac.uk/pub/ensemblorganisms/Millepora_dichotoma/GCA_965112555.1/genome/softmasked.fa.gz	https://ftp.ebi.ac.uk/pub/ensemblorganisms/Millepora_dichotoma/GCA_965112555.1/ensembl/geneset/2025_04/genes.gff3.gz	https://ftp.ebi.ac.uk/pub/ensemblorganisms/Millepora_dichotoma/GCA_965112555.1/ensembl/geneset/2025_04/pep.fa.gz	https://ftp.ebi.ac.uk/pub/ensemblorganisms/Millepora_dichotoma/GCA_965112555.1/ensembl/geneset/2025_04/cdna.fa.gz	Millepora_dichotoma_HAUSv1	544484	Millepora_dichotoma_HAUSv1	Millepora dichotoma	Millepora	Milleporidae	NA	Anthoathecata	Hydroidolina	Hydrozoa	Cnidaria	Eumetazoa	Metazoa	Opisthokonta	Eukaryota	cellular organisms
Millepora sp. RR-2016	PRUSv1	Hydrozoa	1.0	N	Puerto Rico: Mata Seca Key, La Parguera, Lajas	NCBI: GFGV00000000.1	NA	NA	TransDecoder predicted	TransDecoder predicted	TransDecoder predicted	Millepora_sp_RR-2016_PRUSv1	1916238	Millepora_sp_RR-2016_PRUSv1	Millepora sp. RR-2016	Millepora	Milleporidae	NA	Anthoathecata	Hydroidolina	Hydrozoa	Cnidaria	Eumetazoa	Metazoa	Opisthokonta	Eukaryota	cellular organisms
Millepora squarrosa	PRUSv1	Hydrozoa	1.0	N	Puerto Rico: Turrumote II Key, Guanica	NCBI: GFGU00000000.1	NA	NA	TransDecoder predicted	TransDecoder predicted	TransDecoder predicted	Millepora_squarrosa_PRUSv1	544505	Millepora_squarrosa_PRUSv1	Millepora squarrosa	Millepora	Milleporidae	NA	Anthoathecata	Hydroidolina	Hydrozoa	Cnidaria	Eumetazoa	Metazoa	Opisthokonta	Eukaryota	cellular organisms
Mnemiopsis leidyi	WHUSv2.2	Ctenophore	2.2	N	Vineyard Sound near Woods Hole, Massachusetts, USA	https://doi.org/10.1126%2Fscience.1242592	https://research.nhgri.nih.gov/mnemiopsis/	https://research.nhgri.nih.gov/mnemiopsis/download/genome/MlScaffold09.nt.gz	https://research.nhgri.nih.gov/mnemiopsis/download/proteome/ML2.2.gff3.gz	https://research.nhgri.nih.gov/mnemiopsis/download/proteome/ML2.2.aa.gz	https://research.nhgri.nih.gov/mnemiopsis/download/transcriptome/ML2.2.nt.gz	Mnemiopsis_leidyi_WHUSv2.2	27923	Mnemiopsis_leidyi_WHUSv2.2	Mnemiopsis leidyi	Mnemiopsis	Bolinopsidae	NA	Lobata	NA	Tentaculata	Ctenophora	Eumetazoa	Metazoa	Opisthokonta	Eukaryota	cellular organisms
Monosiga brevicollis	CCBMv1	Choanoflagellate	1.0	Y	Seawater from Church Cave, Bemuda	https://doi.org/10.1038/nature06617	NCBI: GCF_000002865.3	tar file from NCBI	tar file from NCBI	tar file from NCBI	tar file from NCBI	Monosiga_brevicollis_CCBMv1	81824	Monosiga_brevicollis_CCBMv1	Monosiga brevicollis	Monosiga	Salpingoecidae	NA	Craspedida	NA	Choanoflagellata	NA	NA	NA	Opisthokonta	Eukaryota	cellular organisms
Montastraea cavernosa	REEFv1	Stony coral	1.0	N		https://doi.org/10.7554/eLife.13288	http://comparative.reefgenomics.org/datasets.html	NA	NA	http://comparative.reefgenomics.org/faa/Coral/Montastraea_cavernosa_peptides_100.final.clstr.faa	http://comparative.reefgenomics.org/fna/Coral/Montastraea_cavernosa_cds_100.final.clstr.fna	Montastraea_cavernosa_REEFv1	63558	Montastraea_cavernosa_REEFv1	Montastraea cavernosa	Montastraea	Montastraeidae	Robust	Scleractinia	Hexacorallia	Anthozoa	Cnidaria	Eumetazoa	Metazoa	Opisthokonta	Eukaryota	cellular organisms
Montastraea faveolata	REEFv1	Stony coral	1.0	N		https://doi.org/10.7554/eLife.13288	http://comparative.reefgenomics.org/datasets.html	NA	NA	http://comparative.reefgenomics.org/faa/Coral/Montastraea_faveolata_peptides_100.final.clstr.faa	http://comparative.reefgenomics.org/fna/Coral/Montastraea_faveolata_cds_100.final.clstr.fna	Montastraea_faveolata_REEFv1	48498	Montastraea_faveolata_REEFv1	Orbicella faveolata	Orbicella	Merulinidae	Robust	Scleractinia	Hexacorallia	Anthozoa	Cnidaria	Eumetazoa	Metazoa	Opisthokonta	Eukaryota	cellular organisms
Montastrea cavernosa	FGUSv2	Stony coral	2.0	N	Flower Garden Banks, United States	https://doi.org/10.1371/journal.pone.0081821	https://www.dropbox.com/s/yfqefzntt896xfz/Mcavernosa_genome.tgz	tar file from Dropbox	tar file from Dropbox	tar file from Dropbox	tar file from Dropbox	Montastrea_cavernosa_FGUSv2	63558	Montastrea_cavernosa_FGUSv2	Montastraea cavernosa	Montastraea	Montastraeidae	Robust	Scleractinia	Hexacorallia	Anthozoa	Cnidaria	Eumetazoa	Metazoa	Opisthokonta	Eukaryota	cellular organisms
Montipora aequituberculata	NANAv1	Stony coral	1.0	N	Unknown	Unpublished; https://matzlab.weebly.com/data--code.html	https://www.dropbox.com/s/mnkqwz7oi3l226c/maequituberculata_transcriptome_july2014.zip?dl=0	NA	NA	files from DropBox	files from DropBox	Montipora_aequituberculata_NANAv1	105609	Montipora_aequituberculata_NANAv1	Montipora aequituberculata	Montipora	Acroporidae	Complex	Scleractinia	Hexacorallia	Anthozoa	Cnidaria	Eumetazoa	Metazoa	Opisthokonta	Eukaryota	cellular organisms
Montipora cactus	SLJPv2	Stony coral	2.0	N	Sekisei Lagoon, Okinawa, Japan	v1 (originally published): https://doi.org/10.1093/molbev/msaa216 Paper; v2 (new gene models): https://doi.org/10.21203/rs.3.rs-944849/v1	v1: https://marinegenomics.oist.jp/mcac/viewer/info?project_id=100; v2: Supp Data associated with paper	https://marinegenomics.oist.jp/mcac/download/mcac.fasta.gz Filtered scaffolds from https://assets.researchsquare.com/files/rs-944849/v1/ba942c9d56b998ca59001f33.xlsx	https://assets.researchsquare.com/files/rs-944849/v1/29fad061ca05feb6f2368592.gz	gffread	gffread	Montipora_cactus_SLJPv2	246299	Montipora_cactus_SLJPv2	Montipora cactus	Montipora	Acroporidae	Complex	Scleractinia	Hexacorallia	Anthozoa	Cnidaria	Eumetazoa	Metazoa	Opisthokonta	Eukaryota	cellular organisms
Montipora capitata	HIUSv1	Stony coral	1.0	N	HAWAII | OAHU | KANEOHE BAY | REEF 13; USA	Aquatic Symbiosis Project Data Portal (2025/10/07)	https://portal.aquaticsymbiosisgenomics.org/tree	https://ftp.ebi.ac.uk/pub/ensemblorganisms/Montipora_capitata/GCA_949126865.1/genome/softmasked.fa.gz	https://ftp.ebi.ac.uk/pub/ensemblorganisms/Montipora_capitata/GCA_949126865.1/ensembl/geneset/2023_10/genes.gff3.gz	https://ftp.ebi.ac.uk/pub/ensemblorganisms/Montipora_capitata/GCA_949126865.1/ensembl/geneset/2023_10/pep.fa.gz	https://ftp.ebi.ac.uk/pub/ensemblorganisms/Montipora_capitata/GCA_949126865.1/ensembl/geneset/2023_10/cdna.fa.gz	Montipora_capitata_HIUSv1	46704	Montipora_capitata_HIUSv1	Montipora capitata	Montipora	Acroporidae	Complex	Scleractinia	Hexacorallia	Anthozoa	Cnidaria	Eumetazoa	Metazoa	Opisthokonta	Eukaryota	cellular organisms
Montipora capitata loc. Kaneohe Bay, HI	KBHIv3	Stony coral	3.0	N	Kāne‘ohe Bay, Oʻahu, Hawaii	https://doi.org/10.1093/gigascience/giac098	http://cyanophora.rutgers.edu/montipora/	http://cyanophora.rutgers.edu/montipora/Montipora_capitata_HIv3.assembly.fasta.gz	http://cyanophora.rutgers.edu/montipora/Montipora_capitata_HIv3.genes.gff3.gz	http://cyanophora.rutgers.edu/montipora/Montipora_capitata_HIv3.genes.pep.faa.gz	http://cyanophora.rutgers.edu/montipora/Montipora_capitata_HIv3.genes.cds.fna.gz	Montipora_capitata_KBHIv3	46704	Montipora_capitata_KBHIv3	Montipora capitata	Montipora	Acroporidae	Complex	Scleractinia	Hexacorallia	Anthozoa	Cnidaria	Eumetazoa	Metazoa	Opisthokonta	Eukaryota	cellular organisms
Montipora capitata loc. Waiopae tide pools, HI	WTHIv1.1	Stony coral	1.1	N	Waiopae tide pools, Hawaii Island, Hawaii	https://doi.org/10.1093/gbe/evz135	Genome: (NCBI: RDEB00000000); Gene models (USDA Ag Data Commons, doi: 10.15482/USDA.ADC/1503958)	NCBI: RDEB00000000	https://data.nal.usda.gov/system/files/Mcap_genemodels_1.1.gff	https://data.nal.usda.gov/system/files/Mcap_genemodels_1.1_aa.fas	https://data.nal.usda.gov/system/files/Mcap_genemodels_1.1_cds.fas	Montipora_capitata_WTHIv1.1	46704	Montipora_capitata_WTHIv1.1	Montipora capitata	Montipora	Acroporidae	Complex	Scleractinia	Hexacorallia	Anthozoa	Cnidaria	Eumetazoa	Metazoa	Opisthokonta	Eukaryota	cellular organisms
Montipora capricornis	SICSv1	Stony coral	1.0	Y	China: Spratly Islands	NCBI: GCF_036669925.1	NA	NA	NA	NA	NA	Montipora_capricornis_SICSv1	246305	Montipora_capricornis_SICSv1	Montipora capricornis	Montipora	Acroporidae	Complex	Scleractinia	Hexacorallia	Anthozoa	Cnidaria	Eumetazoa	Metazoa	Opisthokonta	Eukaryota	cellular organisms
Montipora capricornis	UDUKv1	Stony coral	1.0	N	University of Derby; United Kingdom	Aquatic Symbiosis Project Data Portal (2025/10/07)	https://portal.aquaticsymbiosisgenomics.org/tree	https://ftp.ebi.ac.uk/pub/ensemblorganisms/Montipora_capricornis/GCA_965112405.1/genome/softmasked.fa.gz	https://ftp.ebi.ac.uk/pub/ensemblorganisms/Montipora_capricornis/GCA_965112405.1/ensembl/geneset/2025_04/genes.gff3.gz	https://ftp.ebi.ac.uk/pub/ensemblorganisms/Montipora_capricornis/GCA_965112405.1/ensembl/geneset/2025_04/pep.fa.gz	https://ftp.ebi.ac.uk/pub/ensemblorganisms/Montipora_capricornis/GCA_965112405.1/ensembl/geneset/2025_04/cdna.fa.gz	Montipora_capricornis_UDUKv1	246305	Montipora_capricornis_UDUKv1	Montipora capricornis	Montipora	Acroporidae	Complex	Scleractinia	Hexacorallia	Anthozoa	Cnidaria	Eumetazoa	Metazoa	Opisthokonta	Eukaryota	cellular organisms
Montipora cf. grisea	TUUSv1	Stony coral	1.0	N	Forereef slope at Leone on the island of Tutuila, American Sāmoa (-14.342, -170.789; permit #2020/004)	https://doi.org/10.1093/jhered/esaf010	https://doi.org/10.1093/jhered/esaf010	https://doi.org/10.1093/jhered/esaf010	https://doi.org/10.1093/jhered/esaf010	https://doi.org/10.1093/jhered/esaf010	https://doi.org/10.1093/jhered/esaf010	Montipora_cf_grisea_TUUSv1	1054303	Montipora_cf_grisea_TUUSv1	Montipora grisea	Montipora	Acroporidae	Complex	Scleractinia	Hexacorallia	Anthozoa	Cnidaria	Eumetazoa	Metazoa	Opisthokonta	Eukaryota	cellular organisms
Montipora efflorescens	SLJPv2	Stony coral	2.0	N	Sekisei Lagoon, Okinawa, Japan	v1 (originally published): https://doi.org/10.1093/molbev/msaa216 Paper; v2 (new gene models): https://doi.org/10.21203/rs.3.rs-944849/v1	v1: https://marinegenomics.oist.jp/meff/viewer/info?project_id=101; v2: Supp Data associated with paper	https://marinegenomics.oist.jp/meff/download/meff.fasta.gz Filtered scaffolds from https://assets.researchsquare.com/files/rs-944849/v1/ba942c9d56b998ca59001f33.xlsx	https://assets.researchsquare.com/files/rs-944849/v1/7e3d9454dd6bd4a52b5ac0d1.gz	gffread	gffread	Montipora_efflorescens_SLJPv2	105610	Montipora_efflorescens_SLJPv2	Montipora efflorescens	Montipora	Acroporidae	Complex	Scleractinia	Hexacorallia	Anthozoa	Cnidaria	Eumetazoa	Metazoa	Opisthokonta	Eukaryota	cellular organisms
Montipora foliosa	XSCSv1	Stony coral	1.0	N	Xisha Islands in the South China Sea (latitude 15°40′–17°10′ N, longitude 111°–113° E)	https://doi.org/10.3390/ijms231911135	https://figshare.com/articles/dataset/Full-length_transcriptome_maps_of_reef-building_coral_illuminate_the_molecular_basis_of_calcification_symbiosis_and_circadian_genes/19403021	Downloaded from figshare	Downloaded from figshare	Downloaded from figshare	Downloaded from figshare	Montipora_foliosa_XSCSv1	591990	Montipora_foliosa_XSCSv1	Montipora foliosa	Montipora	Acroporidae	Complex	Scleractinia	Hexacorallia	Anthozoa	Cnidaria	Eumetazoa	Metazoa	Opisthokonta	Eukaryota	cellular organisms
Montipora peltiformis	BIHKv1	Stony coral	1.0	N	Bluff Island, Hong Kong	https://doi.org/10.1186/s12864-019-5744-8	https://www.comp.hkbu.edu.hk/~db/CoralTBase/download_files.php	NA	NA	https://www.comp.hkbu.edu.hk/~db/CoralTBase/download_files.php	https://www.comp.hkbu.edu.hk/~db/CoralTBase/download_files.php	Montipora_peltiformis_BIHKv1	246290	Montipora_peltiformis_BIHKv1	Montipora peltiformis	Montipora	Acroporidae	Complex	Scleractinia	Hexacorallia	Anthozoa	Cnidaria	Eumetazoa	Metazoa	Opisthokonta	Eukaryota	cellular organisms
Montipora sp1 aff. capitata	ULFMv1	Stony coral	1.0	N	Yap (main) Island, Micronesia	https://doi.org/10.1007/s00338-024-02486-9	NCBI: PRJNA812941	Personal Comms	Personal Comms	Personal Comms	Personal Comms	Montipora_sp1_aff_capitata_ULFMv1	2924933	Montipora_sp1_aff_capitata_ULFMv1	Montipora sp1 aff. capitata	Montipora	Acroporidae	Complex	Scleractinia	Hexacorallia	Anthozoa	Cnidaria	Eumetazoa	Metazoa	Opisthokonta	Eukaryota	cellular organisms
Morbakka virulenta	ODJPv1	Jellyfish	1.0	Y	Ondo Fishing Port, Hiroshima Prefecture, Japan	https://doi.org/10.1038/s41559-019-0853-y	https://marinegenomics.oist.jp/morbakka_virulenta/viewer/download?project_id=70	https://marinegenomics.oist.jp/morbakka_virulenta/download/MOR05_r06_genome.fa.gz	https://marinegenomics.oist.jp/morbakka_virulenta/download/MOR05_r06_wref.gff3.gz	https://marinegenomics.oist.jp/morbakka_virulenta/download/MOR05_r06_proteins.fa.gz	https://marinegenomics.oist.jp/morbakka_virulenta/download/MOR05_r06_mRNA.fa.gz	Morbakka_virulenta_ODJPv1	686327	Morbakka_virulenta_ODJPv1	Morbakka virulenta	Morbakka	Carukiidae	NA	Carybdeida	NA	Cubozoa	Cnidaria	Eumetazoa	Metazoa	Opisthokonta	Eukaryota	cellular organisms
Muricea muricata	BCUSv1	Spiny sea fan	1.0	N	Florida|Broward County|Broward County nearshore ridge habitat|Site BC1; USA	Aquatic Symbiosis Project Data Portal (2025/10/07)	https://portal.aquaticsymbiosisgenomics.org/tree	https://ftp.ebi.ac.uk/pub/ensemblorganisms/Muricea_muricata/GCA_963855995.1/genome/softmasked.fa.gz	https://ftp.ebi.ac.uk/pub/ensemblorganisms/Muricea_muricata/GCA_963855995.1/braker/geneset/2024_04/genes.gff3.gz	https://ftp.ebi.ac.uk/pub/ensemblorganisms/Muricea_muricata/GCA_963855995.1/braker/geneset/2024_04/pep.fa.gz	https://ftp.ebi.ac.uk/pub/ensemblorganisms/Muricea_muricata/GCA_963855995.1/braker/geneset/2024_04/cdna.fa.gz	Muricea_muricata_BCUSv1	204328	Muricea_muricata_BCUSv1	Muricea muricata	Muricea	Plexauridae	NA	Alcyonacea	Octocorallia	Anthozoa	Cnidaria	Eumetazoa	Metazoa	Opisthokonta	Eukaryota	cellular organisms
Mus musculus	LBSNv39	House mouse	GRCm39	Y	Lab Strain	NA	NCBI: GCF_000001635.27	NCBI: GCF_000001635.27	NCBI: GCF_000001635.27	NCBI: GCF_000001635.27	NCBI: GCF_000001635.27	Mus_musculus_LBSNv39	10090	Mus_musculus_LBSNv39	Mus musculus	Mus	Muridae	NA	Rodentia	NA	Mammalia	Chordata	Eumetazoa	Metazoa	Opisthokonta	Eukaryota	cellular organisms
Myxobolus cerebralis	NANAv1	Myxozoa	1.0	Y	NA	NCBI: GBKL00000000.1	NA	NA	TransDecoder predicted	TransDecoder predicted	TransDecoder predicted	Myxobolus_cerebralis_NANAv1	59783	Myxobolus_cerebralis_NANAv1	Myxobolus cerebralis	Myxobolus	Myxobolidae	NA	Bivalvulida	Myxosporea	Myxozoa	Cnidaria	Eumetazoa	Metazoa	Opisthokonta	Eukaryota	cellular organisms
Myxobolus pendula	ONCAv1	Myxozoa	1.0	Y	Ontario, Canada	https://doi.org/10.1186%2Fs12864-015-2039-6	Additional file 7 from Manuscript	NA	TransDecoder predicted	TransDecoder predicted	TransDecoder predicted	Myxobolus_pendula_ONCAv1	138709	Myxobolus_pendula_ONCAv1	Myxobolus pendula	Myxobolus	Myxobolidae	NA	Bivalvulida	Myxosporea	Myxozoa	Cnidaria	Eumetazoa	Metazoa	Opisthokonta	Eukaryota	cellular organisms
Myxobolus squamalis	NSUSv2	Myxozoa	2.0	Y	USA: Oregon, Nehalem State Fish Hatchery	NCBI: GCA_010108815.2	NA	NA	NA	NA	NA	Myxobolus_squamalis_NSUSv2	59785	Myxobolus_squamalis_NSUSv2	Myxobolus squamalis	Myxobolus	Myxobolidae	NA	Bivalvulida	Myxosporea	Myxozoa	Cnidaria	Eumetazoa	Metazoa	Opisthokonta	Eukaryota	cellular organisms
Nematostella vectensis	RRUSv1	Sea anemone	1.0	N	Rhode River in Maryland, USA (from paper https://link.springer.com/content/pdf/10.1007/s00427-002-0214-7.pdf)	https://doi.org/10.1101/2020.10.30.359448	https://simrbase.stowers.org/starletseaanemone	https://simrbase.stowers.org/files/pub/nematostella/Nvec/genomes/Nvec200/Nvec200.fasta	https://simrbase.stowers.org/files/pub/nematostella/Nvec/genomes/Nvec200/analysis/MAKERS/NVEC200.20200813.gff	https://simrbase.stowers.org/files/pub/nematostella/Nvec/genomes/Nvec200/analysis/MAKERS/NVEC200.20200813.proteins.fasta	https://simrbase.stowers.org/files/pub/nematostella/Nvec/genomes/Nvec200/analysis/MAKERS/NVEC200.20200813.transcripts.fasta	Nematostella_vectensis_RRUSv1	45351	Nematostella_vectensis_RRUSv1	Nematostella vectensis	Nematostella	Edwardsiidae	NA	Actiniaria	Hexacorallia	Anthozoa	Cnidaria	Eumetazoa	Metazoa	Opisthokonta	Eukaryota	cellular organisms
Oculina arbuscula	RJUSv1	Stony coral	1.0	N	NORTH CAROLINE | BEAUFORT | RADIO ISLAND | ROCK JETTY; USA	Aquatic Symbiosis Project Data Portal (2025/10/07)	https://portal.aquaticsymbiosisgenomics.org/tree	https://ftp.ebi.ac.uk/pub/ensemblorganisms/Oculina_arbuscula/GCA_964656845.1/genome/softmasked.fa.gz	https://ftp.ebi.ac.uk/pub/ensemblorganisms/Oculina_arbuscula/GCA_964656845.1/ensembl/geneset/2025_04/genes.gff3.gz	https://ftp.ebi.ac.uk/pub/ensemblorganisms/Oculina_arbuscula/GCA_964656845.1/ensembl/geneset/2025_04/pep.fa.gz	https://ftp.ebi.ac.uk/pub/ensemblorganisms/Oculina_arbuscula/GCA_964656845.1/ensembl/geneset/2025_04/cdna.fa.gz	Oculina_arbuscula_RJUSv1	1282862	Oculina_arbuscula_RJUSv1	Oculina arbuscula	Oculina	Oculinidae	Robust	Scleractinia	Hexacorallia	Anthozoa	Cnidaria	Eumetazoa	Metazoa	Opisthokonta	Eukaryota	cellular organisms
Oculina patagonica	MSMEv1	Stony coral	1.0	N	Mediterranean Sea	NCBI: GCA_052425735.1	NA	NA	NA	NA	NA	Oculina_patagonica_MSMEv1	130080	Oculina_patagonica_MSMEv1	Oculina patagonica	Oculina	Oculinidae	Robust	Scleractinia	Hexacorallia	Anthozoa	Cnidaria	Eumetazoa	Metazoa	Opisthokonta	Eukaryota	cellular organisms
Orbicella faveolata	HRUSv1	Stony coral	1.0	Y	Horseshoe Reef (Key Largo, FL, USA; 25.1388°N, 80.2950°W)	https://doi.org/10.1186/s12864-024-10092-w	https://zenodo.org/records/10151798	https://zenodo.org/records/10151798	https://zenodo.org/records/10151798	https://zenodo.org/records/10151798	https://zenodo.org/records/10151798	Orbicella_faveolata_HRUSv1	48498	Orbicella_faveolata_HRUSv1	Orbicella faveolata	Orbicella	Merulinidae	Robust	Scleractinia	Hexacorallia	Anthozoa	Cnidaria	Eumetazoa	Metazoa	Opisthokonta	Eukaryota	cellular organisms
Orbicella faveolata	NAPAv1	Stony coral	1.0	Y	Panama	Unpublished	https://www.ncbi.nlm.nih.gov/assembly/GCF_002042975.1	tar file from NCBI	tar file from NCBI	tar file from NCBI	tar file from NCBI	Orbicella_faveolata_NAPAv1	48498	Orbicella_faveolata_NAPAv1	Orbicella faveolata	Orbicella	Merulinidae	Robust	Scleractinia	Hexacorallia	Anthozoa	Cnidaria	Eumetazoa	Metazoa	Opisthokonta	Eukaryota	cellular organisms
Orbicella franksi	NRPAv1	Stony coral	1.0	N	BOCAS DEL TORO | NANCY'S REEF; Panama	Aquatic Symbiosis Project Data Portal (2025/10/07)	https://portal.aquaticsymbiosisgenomics.org/tree	https://ftp.ebi.ac.uk/pub/ensemblorganisms/Orbicella_franksi/GCA_964199315.1/genome/softmasked.fa.gz	https://ftp.ebi.ac.uk/pub/ensemblorganisms/Orbicella_franksi/GCA_964199315.1/ensembl/geneset/2025_04/genes.gff3.gz	https://ftp.ebi.ac.uk/pub/ensemblorganisms/Orbicella_franksi/GCA_964199315.1/ensembl/geneset/2025_04/pep.fa.gz	https://ftp.ebi.ac.uk/pub/ensemblorganisms/Orbicella_franksi/GCA_964199315.1/ensembl/geneset/2025_04/cdna.fa.gz	Orbicella_franksi_NRPAv1	48499	Orbicella_franksi_NRPAv1	Orbicella franksi	Orbicella	Merulinidae	Robust	Scleractinia	Hexacorallia	Anthozoa	Cnidaria	Eumetazoa	Metazoa	Opisthokonta	Eukaryota	cellular organisms
Pachycerianthus borealis (AKA Cerianthus borealis)	NANAv1	Stauromedusae	1.0	Y	NA	NCBI: HAGY00000000.1	NA	NA	TransDecoder predicted	TransDecoder predicted	TransDecoder predicted	Pachycerianthus_borealis_NANAv1	2736680	Pachycerianthus_borealis_NANAv1	Pachycerianthus borealis	Pachycerianthus	Cerianthidae	NA	Ceriantharia	Hexacorallia	Anthozoa	Cnidaria	Eumetazoa	Metazoa	Opisthokonta	Eukaryota	cellular organisms
Pachyseris speciosa	OIAUv0.12	Stony coral	0.12	N	Orpheus Island Research Station, Australia	https://doi.org/10.1016/j.cub.2021.03.028	http://pspe.reefgenomics.org	http://pspe.reefgenomics.org/download/pspe_final_0.12.fasta.gz	http://pspe.reefgenomics.org/download/pspe_0.12.maker_post_002.genes.gff3.gz	http://pspe.reefgenomics.org/download/pspe_0.12.maker_post_002.proteins.fasta.gz	http://pspe.reefgenomics.org/download/pspe_0.12.maker_post_002.transcripts.fasta.gz	Pachyseris_speciosa_OIAUv0.12	497657	Pachyseris_speciosa_OIAUv0.12	Pachyseris speciosa	Pachyseris	Pachyseridae	Complex	Scleractinia	Hexacorallia	Anthozoa	Cnidaria	Eumetazoa	Metazoa	Opisthokonta	Eukaryota	cellular organisms
Palythoa caribaeorum	CMPRv1	NA	1.0	N	Cayo Enrique; Puerto Rico	Aquatic Symbiosis Project Data Portal (2025/10/07)	https://portal.aquaticsymbiosisgenomics.org/tree	https://ftp.ebi.ac.uk/pub/ensemblorganisms/Palythoa_caribaeorum/GCA_965234985.1/genome/softmasked.fa.gz	https://ftp.ebi.ac.uk/pub/ensemblorganisms/Palythoa_caribaeorum/GCA_965234985.1/ensembl/geneset/2025_07/genes.gff3.gz	https://ftp.ebi.ac.uk/pub/ensemblorganisms/Palythoa_caribaeorum/GCA_965234985.1/ensembl/geneset/2025_07/pep.fa.gz	https://ftp.ebi.ac.uk/pub/ensemblorganisms/Palythoa_caribaeorum/GCA_965234985.1/ensembl/geneset/2025_07/cdna.fa.gz	Palythoa_caribaeorum_CMPRv1	134933	Palythoa_caribaeorum_CMPRv1	Palythoa caribaeorum	Palythoa	Sphenopidae	NA	Zoantharia	Hexacorallia	Anthozoa	Cnidaria	Eumetazoa	Metazoa	Opisthokonta	Eukaryota	cellular organisms
Palythoa variabilis (AKA Protopalythoa variabilis)	PCBRv1	Zoantharia	1.0	N	Pernambuco coast, Brazil	NCBI: GCVI00000000.1	NA	NA	TransDecoder predicted	TransDecoder predicted	TransDecoder predicted	Palythoa_variabilis_PCBRv1	86597	Palythoa_variabilis_PCBRv1	Palythoa variabilis	Palythoa	Sphenopidae	NA	Zoantharia	Hexacorallia	Anthozoa	Cnidaria	Eumetazoa	Metazoa	Opisthokonta	Eukaryota	cellular organisms
Paragorgia papillata YL-2023	CRWPv1	Stony coral	1.0	N	Caroline Ridge (10°06'46.80''N, 140°14'31.79"E, 82 m deep), Western Pacific	https://doi.org/10.1093/gigascience/giaf031	https://doi.org/10.6084/m9.figshare.23984235	NCBI: GCA_035771165.1	https://doi.org/10.6084/m9.figshare.23984235	https://doi.org/10.6084/m9.figshare.23984235	https://doi.org/10.6084/m9.figshare.23984235	Paragorgia_papillata_YL-2023_CRWPv1	2918053	Paragorgia_papillata_YL-2023_CRWPv1	Paragorgia papillata	Paragorgia	Paragorgiidae	NA	Alcyonacea	Octocorallia	Anthozoa	Cnidaria	Eumetazoa	Metazoa	Opisthokonta	Eukaryota	cellular organisms
Paramuricea clavata	CTESv1	Soft coral	1.0	N	Cova de la Vaca (42°2’52.97’’N; 3°13’34.76’’E) in The Montgrí, Medes Islands and Baix Ter Natural Park (Catalunya, Spain)	https://doi.org/10.1534/g3.120.401371	https://denovo.cnag.cat/pclavata	https://denovo.cnag.cat/pclavata_data?fid=778#block-likable-page-title	https://denovo.cnag.cat/pclavata_data?fid=778#block-likable-page-title	https://denovo.cnag.cat/pclavata_data?fid=778#block-likable-page-title	https://denovo.cnag.cat/pclavata_data?fid=778#block-likable-page-title	Paramuricea_clavata_CTESv1	317549	Paramuricea_clavata_CTESv1	Paramuricea clavata	Paramuricea	Plexauridae	NA	Alcyonacea	Octocorallia	Anthozoa	Cnidaria	Eumetazoa	Metazoa	Opisthokonta	Eukaryota	cellular organisms
Pavona decussata	SIHKv1	Stony coral	1.0	N	Sharp Island North, Hong Kong	https://doi.org/10.1186/s12864-019-5744-8	https://www.comp.hkbu.edu.hk/~db/CoralTBase/download_files.php	NA	NA	https://www.comp.hkbu.edu.hk/~db/CoralTBase/download_files.php	https://www.comp.hkbu.edu.hk/~db/CoralTBase/download_files.php	Pavona_decussata_SIHKv1	227230	Pavona_decussata_SIHKv1	Pavona decussata	Pavona	Agariciidae	Complex	Scleractinia	Hexacorallia	Anthozoa	Cnidaria	Eumetazoa	Metazoa	Opisthokonta	Eukaryota	cellular organisms
Pelagia noctiluca	BVFRv1	Jellyfish	1.0	N	Mediterranean Coast | Bay of Villefranche-sur-mer; France	Aquatic Symbiosis Project Data Portal (2025/10/07)	https://portal.aquaticsymbiosisgenomics.org/tree	https://ftp.ebi.ac.uk/pub/ensemblorganisms/Pelagia_noctiluca/GCA_963924455.1/genome/softmasked.fa.gz	https://ftp.ebi.ac.uk/pub/ensemblorganisms/Pelagia_noctiluca/GCA_963924455.1/ensembl/geneset/2024_05/genes.gff3.gz	https://ftp.ebi.ac.uk/pub/ensemblorganisms/Pelagia_noctiluca/GCA_963924455.1/ensembl/geneset/2024_05/pep.fa.gz	https://ftp.ebi.ac.uk/pub/ensemblorganisms/Pelagia_noctiluca/GCA_963924455.1/ensembl/geneset/2024_05/cdna.fa.gz	Pelagia_noctiluca_BVFRv1	400838	Pelagia_noctiluca_BVFRv1	Pelagia noctiluca	Pelagia	Pelagiidae	NA	Semaeostomeae	NA	Scyphozoa	Cnidaria	Eumetazoa	Metazoa	Opisthokonta	Eukaryota	cellular organisms
Physalia physalis	OKJPv1	Hydrozoa	1.0	N	Japan: Okinawa,Yomitan,Nagahama	NCBI: GHBB00000000.1	NA	NA	TransDecoder predicted	TransDecoder predicted	TransDecoder predicted	Physalia_physalis_OKJPv1	168775	Physalia_physalis_OKJPv1	Physalia physalis	Physalia	Physaliidae	NA	Siphonophorae	Hydroidolina	Hydrozoa	Cnidaria	Eumetazoa	Metazoa	Opisthokonta	Eukaryota	cellular organisms
Platygyra carnosa	LWHKv1	Stony coral	1.0	N	Lai Chi Wo, Hong Kong	https://doi.org/10.1186/s12864-019-5744-8	https://www.comp.hkbu.edu.hk/~db/CoralTBase/download_files.php	NA	NA	https://www.comp.hkbu.edu.hk/~db/CoralTBase/download_files.php	https://www.comp.hkbu.edu.hk/~db/CoralTBase/download_files.php	Platygyra_carnosa_LWHKv1	1136245	Platygyra_carnosa_LWHKv1	Platygyra carnosa	Platygyra	Merulinidae	Robust	Scleractinia	Hexacorallia	Anthozoa	Cnidaria	Eumetazoa	Metazoa	Opisthokonta	Eukaryota	cellular organisms
Platygyra carnosus	REEFv1	Stony coral	1.0	N		https://doi.org/10.7554/eLife.13288	http://comparative.reefgenomics.org/datasets.html	NA	NA	http://comparative.reefgenomics.org/faa/Coral/Platygyra_carnosus_peptides_100.final.clstr.faa	http://comparative.reefgenomics.org/fna/Coral/Platygyra_carnosus_cds_100.final.clstr.fna	Platygyra_carnosus_REEFv1	1136245	Platygyra_carnosus_REEFv1	Platygyra carnosa	Platygyra	Merulinidae	Robust	Scleractinia	Hexacorallia	Anthozoa	Cnidaria	Eumetazoa	Metazoa	Opisthokonta	Eukaryota	cellular organisms
Platygyra daedalea	NANAv1	Stony coral	1.0	N	Sea of Oman in the Indian Ocean (Fujairah: 25° 29' 33'' N, 56° 21' 50'' E; ~3 m) and the southern Persian Gulf (Abu Dhabi: 24° 35' 56'' N, 54° 25' 17'' E; ~6 m)	https://doi.org/10.1038/s41558-019-0687-2	http://pdae.reefgenomics.org/download/	http://pdae.reefgenomics.org/download/pdae_genome.v1.fa.gz	http://pdae.reefgenomics.org/download/pdae_annots.v1.gff3.gz	http://pdae.reefgenomics.org/download/pdae_prots.v1.fa.gz	NA	Platygyra_daedalea_NANAv1	214987	Platygyra_daedalea_NANAv1	Platygyra daedalea	Platygyra	Merulinidae	Robust	Scleractinia	Hexacorallia	Anthozoa	Cnidaria	Eumetazoa	Metazoa	Opisthokonta	Eukaryota	cellular organisms
Platygyra sinensis	SDTHv1	Stony coral	1.0	N	Inshore reef in Sattahip district (Samaesarn subdistrict) located in the Gulf of Thailand (12°35′556″N, 100°57′508″E)	https://doi.org/10.3389/fmars.2021.732650	Genome: (NCBI: RDEB00000000); Gene models (https://www.nstda.or.th/noc/research-development/80-about-us/102-our-genome-assemblies.html)	tar file from NCBI	https://www.nstda.or.th/noc/images/GenomeData/coral/coral.gff3	https://www.nstda.or.th/noc/images/GenomeData/coral/coral_protein.fasta	https://www.nstda.or.th/noc/images/GenomeData/coral/coral_CDS.fasta	Platygyra_sinensis_SDTHv1	102205	Platygyra_sinensis_SDTHv1	Platygyra sinensis	Platygyra	Merulinidae	Robust	Scleractinia	Hexacorallia	Anthozoa	Cnidaria	Eumetazoa	Metazoa	Opisthokonta	Eukaryota	cellular organisms
Plexaura homomalla	PRUSv1	Soft coral	1.0	N	Puerto Rico: Caribbean Sea (17.9367 N 67.046 W)	https://doi.org/10.1007/s00338-021-02175-x	https://github.com/jessiepelosi/plexaurids	Downloaded from GitHub: HF4_Trinity.annotated.fasta.gz	TransDecoder predicted	TransDecoder predicted	TransDecoder predicted	Plexaura_homomalla_PRUSv1	47982	Plexaura_homomalla_PRUSv1	Plexaura homomalla	Plexaura	Plexauridae	NA	Alcyonacea	Octocorallia	Anthozoa	Cnidaria	Eumetazoa	Metazoa	Opisthokonta	Eukaryota	cellular organisms
Plexaura kükenthali	PRUSv1	Soft coral	1.0	N	Puerto Rico: Caribbean Sea (17.9367 N 67.046 W)	https://doi.org/10.1007/s00338-021-02175-x	https://github.com/jessiepelosi/plexaurids	Downloaded from GitHub: KG1_Trinity.annotated.fasta.gz	TransDecoder predicted	TransDecoder predicted	TransDecoder predicted	Plexaura_kukenthali_PRUSv1	2789654	Plexaura_kukenthali_PRUSv1	Plexaura kukenthali	Plexaura	Plexauridae	NA	Alcyonacea	Octocorallia	Anthozoa	Cnidaria	Eumetazoa	Metazoa	Opisthokonta	Eukaryota	cellular organisms
Plumapathes pennacea	LAUSv1	Black coral	1.0	N	Louisiana; USA	Aquatic Symbiosis Project Data Portal (2025/10/07)	https://portal.aquaticsymbiosisgenomics.org/tree	https://ftp.ebi.ac.uk/pub/ensemblorganisms/Plumapathes_pennacea/GCA_964036295.1/genome/softmasked.fa.gz	https://ftp.ebi.ac.uk/pub/ensemblorganisms/Plumapathes_pennacea/GCA_964036295.1/ensembl/geneset/2024_06/genes.gff3.gz	https://ftp.ebi.ac.uk/pub/ensemblorganisms/Plumapathes_pennacea/GCA_964036295.1/ensembl/geneset/2024_06/pep.fa.gz	https://ftp.ebi.ac.uk/pub/ensemblorganisms/Plumapathes_pennacea/GCA_964036295.1/ensembl/geneset/2024_06/cdna.fa.gz	Plumapathes_pennacea_LAUSv1	1350358	Plumapathes_pennacea_LAUSv1	Plumapathes pennacea	Plumapathes	Myriopathidae	NA	Antipatharia	Hexacorallia	Anthozoa	Cnidaria	Eumetazoa	Metazoa	Opisthokonta	Eukaryota	cellular organisms
Pocillopora acuta loc. Kaneohe Bay, HI	KBHIv2	Stony coral	2.0	N	Kāne‘ohe Bay, Oʻahu, Hawaii	https://doi.org/10.1093/gigascience/giac098	http://cyanophora.rutgers.edu/Pocillopora_acuta/	http://cyanophora.rutgers.edu/Pocillopora_acuta/Pocillopora_acuta_HIv2.assembly.fasta.gz	http://cyanophora.rutgers.edu/Pocillopora_acuta/Pocillopora_acuta_HIv2.genes.gff3.gz	http://cyanophora.rutgers.edu/Pocillopora_acuta/Pocillopora_acuta_HIv2.genes.pep.faa.gz	http://cyanophora.rutgers.edu/Pocillopora_acuta/Pocillopora_acuta_HIv2.genes.cds.fna.gz	Pocillopora_acuta_KBHIv2	1491507	Pocillopora_acuta_KBHIv2	Pocillopora acuta	Pocillopora	Pocilloporidae	Robust	Scleractinia	Hexacorallia	Anthozoa	Cnidaria	Eumetazoa	Metazoa	Opisthokonta	Eukaryota	cellular organisms
Pocillopora acuta loc. Lombok, ID	LBIDv1	Stony coral	1.0	N	Lombok, Indonesia	https://doi.org/10.1101/698688	http://ihpe.univ-perp.fr/acces-aux-donnees/	rar filefrom website	rar file from website	TransDecoder predicted	TransDecoder predicted	Pocillopora_acuta_LBIDv1	1491507	Pocillopora_acuta_LBIDv1	Pocillopora acuta	Pocillopora	Pocilloporidae	Robust	Scleractinia	Hexacorallia	Anthozoa	Cnidaria	Eumetazoa	Metazoa	Opisthokonta	Eukaryota	cellular organisms
Pocillopora cf. effusa	NAPFv3	Stony coral	3.0	N	French Polynesia	https://doi.org/10.1186/s13059-023-02960-7	https://www.genoscope.cns.fr/corals/genomes.html	https://www.genoscope.cns.fr/corals/data/Pocillopora_effusa_v3.fa	https://www.genoscope.cns.fr/corals/data/Pocillopora_effusa_v3.annot.gff	https://www.genoscope.cns.fr/corals/data/Pocillopora_effusa_v3.annot.pep.fa	gffread	Pocillopora_cf_effusa_NAPFv3	490831	Pocillopora_cf_effusa_NAPFv3	Pocillopora effusa	Pocillopora	Pocilloporidae	Robust	Scleractinia	Hexacorallia	Anthozoa	Cnidaria	Eumetazoa	Metazoa	Opisthokonta	Eukaryota	cellular organisms
Pocillopora damicornis	SIPAv1	Stony coral	1.0	N	Saboga Is., Panama	https://doi.org/10.1038/s41598-018-34459-8	http://pdam.reefgenomics.org/	http://pdam.reefgenomics.org/download/pdam_scaffolds.fasta.gz	http://pdam.reefgenomics.org/download/pdam_annotation.gff3.gz	gffread	gffread	Pocillopora_damicornis_SIPAv1	46731	Pocillopora_damicornis_SIPAv1	Pocillopora damicornis	Pocillopora	Pocilloporidae	Robust	Scleractinia	Hexacorallia	Anthozoa	Cnidaria	Eumetazoa	Metazoa	Opisthokonta	Eukaryota	cellular organisms
Pocillopora damicornis	XSCSv1	Stony coral	1.0	N	Xisha Islands in the South China Sea (latitude 15°40′–17°10′ N, longitude 111°–113° E)	https://doi.org/10.3390/ijms231911135	https://figshare.com/articles/dataset/Full-length_transcriptome_maps_of_reef-building_coral_illuminate_the_molecular_basis_of_calcification_symbiosis_and_circadian_genes/19403021	Downloaded from figshare	Downloaded from figshare	Downloaded from figshare	Downloaded from figshare	Pocillopora_damicornis_XSCSv1	46731	Pocillopora_damicornis_XSCSv1	Pocillopora damicornis	Pocillopora	Pocilloporidae	Robust	Scleractinia	Hexacorallia	Anthozoa	Cnidaria	Eumetazoa	Metazoa	Opisthokonta	Eukaryota	cellular organisms
Pocillopora meandrina	KBHIv1	Stony coral	1.0	N	Kāne‘ohe Bay, Oʻahu, Hawaii	https://doi.org/10.1093/gigascience/giac098	http://cyanophora.rutgers.edu/Pocillopora_meandrina/	http://cyanophora.rutgers.edu/Pocillopora_meandrina/Pocillopora_meandrina_HIv1.assembly.fasta.gz	http://cyanophora.rutgers.edu/Pocillopora_meandrina/Pocillopora_meandrina_HIv1.genes.gff3.gz	http://cyanophora.rutgers.edu/Pocillopora_meandrina/Pocillopora_meandrina_HIv1.genes.pep.faa.gz	http://cyanophora.rutgers.edu/Pocillopora_meandrina/Pocillopora_meandrina_HIv1.genes.cds.fna.gz	Pocillopora_meandrina_KBHIv1	46732	Pocillopora_meandrina_KBHIv1	Pocillopora meandrina	Pocillopora	Pocilloporidae	Robust	Scleractinia	Hexacorallia	Anthozoa	Cnidaria	Eumetazoa	Metazoa	Opisthokonta	Eukaryota	cellular organisms
Pocillopora verrucosa	RSSAv1	Stony coral	1.0	N	Red Sea Al Fahal, Saudi Arabia	https://doi.org/10.1093/gbe/evaa184	http://pver.reefgenomics.org/	http://pver.reefgenomics.org/download/Pver_genome_assembly_v1.0.fasta.gz	http://pver.reefgenomics.org/download/Pver_genome_assembly_v1.0.gff3.gz	http://pver.reefgenomics.org/download/Pver_proteins_names_v1.0.faa.gz	http://pver.reefgenomics.org/download/Pver_genes_names_v1.0.fna.gz	Pocillopora_verrucosa_RSSAv1	203993	Pocillopora_verrucosa_RSSAv1	Pocillopora verrucosa	Pocillopora	Pocilloporidae	Robust	Scleractinia	Hexacorallia	Anthozoa	Cnidaria	Eumetazoa	Metazoa	Opisthokonta	Eukaryota	cellular organisms
Pocillopora verrucosa	XSCSv1	Stony coral	1.0	N	Xisha Islands in the South China Sea (latitude 15°40′–17°10′ N, longitude 111°–113° E)	https://doi.org/10.3390/ijms231911135	https://figshare.com/articles/dataset/Full-length_transcriptome_maps_of_reef-building_coral_illuminate_the_molecular_basis_of_calcification_symbiosis_and_circadian_genes/19403021	Downloaded from figshare	Downloaded from figshare	Downloaded from figshare	Downloaded from figshare	Pocillopora_verrucosa_XSCSv1	203993	Pocillopora_verrucosa_XSCSv1	Pocillopora verrucosa	Pocillopora	Pocilloporidae	Robust	Scleractinia	Hexacorallia	Anthozoa	Cnidaria	Eumetazoa	Metazoa	Opisthokonta	Eukaryota	cellular organisms
Podabacia crustacea	WICSv1	Stony coral	1.0	N	West Island (18°14′5.93′′N, 109° 22 ′ 46.46 ′′ E), located in Sanya, Hainan Province, China	https://doi.org/10.1038/s41597-025-05967-w	https://doi.org/10.6084/m9.figshare.28573955.v2	https://doi.org/10.6084/m9.figshare.28573955.v2	https://doi.org/10.6084/m9.figshare.28573955.v2	https://doi.org/10.6084/m9.figshare.28573955.v2	https://doi.org/10.6084/m9.figshare.28573955.v2	Podabacia_crustacea_WICSv1	371664	Podabacia_crustacea_WICSv1	Podabacia crustacea	Podabacia	Fungiidae	Robust	Scleractinia	Hexacorallia	Anthozoa	Cnidaria	Eumetazoa	Metazoa	Opisthokonta	Eukaryota	cellular organisms
Podocoryna carnea	NANAv1	Hydrozoa	1.0	N	NA	NCBI: GBEH00000000.1	NA	NA	TransDecoder predicted	TransDecoder predicted	TransDecoder predicted	Podocoryna_carnea_NANAv1	6096	Podocoryna_carnea_NANAv1	Podocoryna carnea	Podocoryna	Hydractiniidae	NA	Anthoathecata	Hydroidolina	Hydrozoa	Cnidaria	Eumetazoa	Metazoa	Opisthokonta	Eukaryota	cellular organisms
Polypodium hydriforme	OKUSv1	Polypodiozoa	1.0	Y	Paddlefish Research Center, Grand Lake State Park, Oklahoma, USA	From NCBI Nucleotide (24517 seqs, retrieved 6th June 2023)	NA	NA	TransDecoder predicted	TransDecoder predicted	TransDecoder predicted	Polypodium_hydriforme_OKUSv1	43186	Polypodium_hydriforme_OKUSv1	Polypodium hydriforme	Polypodium	Polypodiidae	NA	Polypodiidea	NA	Polypodiozoa	Cnidaria	Eumetazoa	Metazoa	Opisthokonta	Eukaryota	cellular organisms
Porites astreoides	BBBMv1	Stony coral	1.0	N	Bailey’s Bay Reef Flats (32°2227N, 64°4437W) in Bermuda	https://doi.org/10.46471/gigabyte.65	https://osf.io/7s5z4/	https://sra-download.ncbi.nlm.nih.gov/traces/sra25/SRZ/019144/SRR19144705/filtered_p_ctg.fasta	https://osf.io/7s5z4/	gffread	gffread	Porites_astreoides_BBBMv1	104758	Porites_astreoides_BBBMv1	Porites astreoides	Porites	Poritidae	Complex	Scleractinia	Hexacorallia	Anthozoa	Cnidaria	Eumetazoa	Metazoa	Opisthokonta	Eukaryota	cellular organisms
Porites astreoides	REEFv1	Stony coral	1.0	N		https://doi.org/10.7554/eLife.13288	http://comparative.reefgenomics.org/datasets.html	NA	NA	http://comparative.reefgenomics.org/faa/Coral/Porites_astreoides_peptides_100.final.clstr.faa	http://comparative.reefgenomics.org/fna/Coral/Porites_astreoides_cds_100.final.clstr.fna	Porites_astreoides_REEFv1	104758	Porites_astreoides_REEFv1	Porites astreoides	Porites	Poritidae	Complex	Scleractinia	Hexacorallia	Anthozoa	Cnidaria	Eumetazoa	Metazoa	Opisthokonta	Eukaryota	cellular organisms
Porites australiensis	SLJPv1	Stony coral	1.0	Y	Sesoko Island, Okinawa, Japan	https://dx.doi.org/10.1093%2Fgbe%2Fevab270	https://drive.google.com/drive/folders/1xZCIAHLmuCcdIQlvDHbN7GGJzxp6VIs0	files from Google Drive	files from Google Drive	gffread	gffread	Porites_australiensis_SLJPv1	51061	Porites_australiensis_SLJPv1	Porites australiensis	Porites	Poritidae	Complex	Scleractinia	Hexacorallia	Anthozoa	Cnidaria	Eumetazoa	Metazoa	Opisthokonta	Eukaryota	cellular organisms
Porites compressa	KBHIv1	Stony coral	1.0	N	Kāne‘ohe Bay, Oʻahu, Hawaii	https://doi.org/10.1093/gigascience/giac098	http://cyanophora.rutgers.edu/Porites_compressa/	http://cyanophora.rutgers.edu/Porites_compressa/Porites_compressa_HIv1.assembly.fasta.gz	http://cyanophora.rutgers.edu/Porites_compressa/Porites_compressa_HIv1.genes.gff3.gz	http://cyanophora.rutgers.edu/Porites_compressa/Porites_compressa_HIv1.genes.pep.faa.gz	http://cyanophora.rutgers.edu/Porites_compressa/Porites_compressa_HIv1.genes.cds.fna.gz	Porites_compressa_KBHIv1	46720	Porites_compressa_KBHIv1	Porites compressa	Porites	Poritidae	Complex	Scleractinia	Hexacorallia	Anthozoa	Cnidaria	Eumetazoa	Metazoa	Opisthokonta	Eukaryota	cellular organisms
Porites cylindrica	VLFJv1	Stony coral	1.0	N	Viti Levu | Coral Coast; Fiji	Aquatic Symbiosis Project Data Portal (2025/10/07)	https://portal.aquaticsymbiosisgenomics.org/tree	https://ftp.ebi.ac.uk/pub/ensemblorganisms/Porites_cylindrica/GCA_964035525.1/genome/softmasked.fa.gz	https://ftp.ebi.ac.uk/pub/ensemblorganisms/Porites_cylindrica/GCA_964035525.1/ensembl/geneset/2025_03/genes.gff3.gz	https://ftp.ebi.ac.uk/pub/ensemblorganisms/Porites_cylindrica/GCA_964035525.1/ensembl/geneset/2025_03/pep.fa.gz	https://ftp.ebi.ac.uk/pub/ensemblorganisms/Porites_cylindrica/GCA_964035525.1/ensembl/geneset/2025_03/cdna.fa.gz	Porites_cylindrica_VLFJv1	126659	Porites_cylindrica_VLFJv1	Porites cylindrica	Porites	Poritidae	Complex	Scleractinia	Hexacorallia	Anthozoa	Cnidaria	Eumetazoa	Metazoa	Opisthokonta	Eukaryota	cellular organisms
Porites divaricata	FTUSv1	Stony coral	1.0	N	Florida|Offshore Ft. Lauderdale; USA	Aquatic Symbiosis Project Data Portal (2025/10/07)	https://portal.aquaticsymbiosisgenomics.org/tree	https://ftp.ebi.ac.uk/pub/ensemblorganisms/Porites_divaricata/GCA_964035745.1/genome/softmasked.fa.gz	https://ftp.ebi.ac.uk/pub/ensemblorganisms/Porites_divaricata/GCA_964035745.1/ensembl/geneset/2025_03/genes.gff3.gz	https://ftp.ebi.ac.uk/pub/ensemblorganisms/Porites_divaricata/GCA_964035745.1/ensembl/geneset/2025_03/pep.fa.gz	https://ftp.ebi.ac.uk/pub/ensemblorganisms/Porites_divaricata/GCA_964035745.1/ensembl/geneset/2025_03/cdna.fa.gz	Porites_divaricata_FTUSv1	262287	Porites_divaricata_FTUSv1	Porites divaricata	Porites	Poritidae	Complex	Scleractinia	Hexacorallia	Anthozoa	Cnidaria	Eumetazoa	Metazoa	Opisthokonta	Eukaryota	cellular organisms
Porites evermanni	NAPFv1	Stony coral	1.0	N	French Polynesia	https://doi.org/10.1186/s13059-023-02960-7	https://www.genoscope.cns.fr/corals/genomes.html	https://www.genoscope.cns.fr/corals/data/Porites_evermanni_v1.fa	https://www.genoscope.cns.fr/corals/data/Porites_evermanni_v1.annot.gff	https://www.genoscope.cns.fr/corals/data/Porites_evermanni_v1.annot.pep.fa	gffread	Porites_evermanni_NAPFv1	104178	Porites_evermanni_NAPFv1	Porites evermanni	Porites	Poritidae	Complex	Scleractinia	Hexacorallia	Anthozoa	Cnidaria	Eumetazoa	Metazoa	Opisthokonta	Eukaryota	cellular organisms
Porites lobata	NAPFv3	Stony coral	3.0	N	French Polynesia	https://doi.org/10.1186/s13059-023-02960-7	https://www.genoscope.cns.fr/corals/genomes.html	https://www.genoscope.cns.fr/corals/data/Porites_lobata_v3.fa	https://www.genoscope.cns.fr/corals/data/Porites_lobata_v3.annot.gff	https://www.genoscope.cns.fr/corals/data/Porites_lobata_v3.annot.pep.fa	gffread	Porites_lobata_NAPFv3	104759	Porites_lobata_NAPFv3	Porites lobata	Porites	Poritidae	Complex	Scleractinia	Hexacorallia	Anthozoa	Cnidaria	Eumetazoa	Metazoa	Opisthokonta	Eukaryota	cellular organisms
Porites lobata	REEFv1	Stony coral	1.0	N		https://doi.org/10.7554/eLife.13288	http://comparative.reefgenomics.org/datasets.html	NA	NA	http://comparative.reefgenomics.org/faa/Coral/Porites_lobata_peptides_100.final.clstr.faa	http://comparative.reefgenomics.org/fna/Coral/Porites_lobata_cds_100.final.clstr.fna	Porites_lobata_REEFv1	104759	Porites_lobata_REEFv1	Porites lobata	Porites	Poritidae	Complex	Scleractinia	Hexacorallia	Anthozoa	Cnidaria	Eumetazoa	Metazoa	Opisthokonta	Eukaryota	cellular organisms
Porites lutea	CIHKv1	Stony coral	1.0	N	Crescent Island, Hong Kong	https://doi.org/10.1186/s12864-019-5744-8	https://www.comp.hkbu.edu.hk/~db/CoralTBase/download_files.php	NA	NA	https://www.comp.hkbu.edu.hk/~db/CoralTBase/download_files.php	https://www.comp.hkbu.edu.hk/~db/CoralTBase/download_files.php	Porites_lutea_CIHKv1	51062	Porites_lutea_CIHKv1	Porites lutea	Porites	Poritidae	Complex	Scleractinia	Hexacorallia	Anthozoa	Cnidaria	Eumetazoa	Metazoa	Opisthokonta	Eukaryota	cellular organisms
Porites lutea	MAAUv1	Stony coral	1.0	N	Martin; Australia	Aquatic Symbiosis Project Data Portal (2025/10/07)	https://portal.aquaticsymbiosisgenomics.org/tree	https://ftp.ebi.ac.uk/pub/ensemblorganisms/Porites_lutea/GCA_958299795.1/genome/softmasked.fa.gz	https://ftp.ebi.ac.uk/pub/ensemblorganisms/Porites_lutea/GCA_958299795.1/ensembl/geneset/2023_11/genes.gff3.gz	https://ftp.ebi.ac.uk/pub/ensemblorganisms/Porites_lutea/GCA_958299795.1/ensembl/geneset/2023_11/pep.fa.gz	https://ftp.ebi.ac.uk/pub/ensemblorganisms/Porites_lutea/GCA_958299795.1/ensembl/geneset/2023_11/cdna.fa.gz	Porites_lutea_MAAUv1	51062	Porites_lutea_MAAUv1	Porites lutea	Porites	Poritidae	Complex	Scleractinia	Hexacorallia	Anthozoa	Cnidaria	Eumetazoa	Metazoa	Opisthokonta	Eukaryota	cellular organisms
Porites lutea	OIAUv1.1	Stony coral	1.1	N	Orpheus Island, Great Barrier Reef, Australia	https://doi.org/10.1038/s41564-019-0532-4	http://plut.reefgenomics.org	http://plut.reefgenomics.org/download/plut_final_2.1.fasta.gz	http://plut.reefgenomics.org/download/plut2v1.1.genes.gff3.gz	http://plut.reefgenomics.org/download/plut2v1.1.proteins.fasta.gz	http://plut.reefgenomics.org/download/plut2v1.1.transcripts.fasta.gz	Porites_lutea_OIAUv1.1	51062	Porites_lutea_OIAUv1.1	Porites lutea	Porites	Poritidae	Complex	Scleractinia	Hexacorallia	Anthozoa	Cnidaria	Eumetazoa	Metazoa	Opisthokonta	Eukaryota	cellular organisms
Porites rus	AFSAv1	Stony coral	1.0	N	Saudi Arabia | Central Red Sea | Al Fahal reef	Aquatic Symbiosis Project Data Portal (2025/10/07)	https://portal.aquaticsymbiosisgenomics.org/tree	https://ftp.ebi.ac.uk/pub/ensemblorganisms/Porites_rus/GCA_964035705.1/genome/softmasked.fa.gz	https://ftp.ebi.ac.uk/pub/ensemblorganisms/Porites_rus/GCA_964035705.1/ensembl/geneset/2025_04/genes.gff3.gz	https://ftp.ebi.ac.uk/pub/ensemblorganisms/Porites_rus/GCA_964035705.1/ensembl/geneset/2025_04/pep.fa.gz	https://ftp.ebi.ac.uk/pub/ensemblorganisms/Porites_rus/GCA_964035705.1/ensembl/geneset/2025_04/cdna.fa.gz	Porites_rus_AFSAv1	262591	Porites_rus_AFSAv1	Porites rus	Porites	Poritidae	Complex	Scleractinia	Hexacorallia	Anthozoa	Cnidaria	Eumetazoa	Metazoa	Opisthokonta	Eukaryota	cellular organisms
Porites rus	NAIDv1	Stony coral	1.0	N	Indonesia	https://doi.org/10.1093/gigascience/giy075	Genome: (NCBI: GCA_900290455.1);	tar file from NCBI	https://ftp.cngb.org/pub/gigadb/pub/10.5524/100001_101000/100462/Prus_gene_prediction.gff	https://ftp.cngb.org/pub/gigadb/pub/10.5524/100001_101000/100462/Prus_cds_aa.fas	https://ftp.cngb.org/pub/gigadb/pub/10.5524/100001_101000/100462/Prus_cds.fas	Porites_rus_NAIDv1	262591	Porites_rus_NAIDv1	Porites rus	Porites	Poritidae	Complex	Scleractinia	Hexacorallia	Anthozoa	Cnidaria	Eumetazoa	Metazoa	Opisthokonta	Eukaryota	cellular organisms
Porpita porpita	OKJPv1	Hydrozoa	1.0	N	Japan: Okinawa,Yomitan,Nagahama	NCBI: GHBA00000000.1	NA	NA	TransDecoder predicted	TransDecoder predicted	TransDecoder predicted	Porpita_porpita_YOJPv1	316235	Porpita_porpita_YOJPv1	Porpita porpita	Porpita	Porpitidae	NA	Anthoathecata	Hydroidolina	Hydrozoa	Cnidaria	Eumetazoa	Metazoa	Opisthokonta	Eukaryota	cellular organisms
Pseudodiploria strigosa	REEFv1	Stony coral	1.0	N		https://doi.org/10.7554/eLife.13288	http://comparative.reefgenomics.org/datasets.html	NA	NA	http://comparative.reefgenomics.org/faa/Coral/Pseudodiploria_strigosa_peptides_100.final.clstr.faa	http://comparative.reefgenomics.org/fna/Coral/Pseudodiploria_strigosa_cds_100.final.clstr.fna	Pseudodiploria_strigosa_REEFv1	1428006	Pseudodiploria_strigosa_REEFv1	Pseudodiploria strigosa	Pseudodiploria	Faviidae	Robust	Scleractinia	Hexacorallia	Anthozoa	Cnidaria	Eumetazoa	Metazoa	Opisthokonta	Eukaryota	cellular organisms
Renilla muelleri	FLUSv1	Sea pansy	1.0	N	From Gulf Specimen Marine Lab (Panacea, FL, USA), which collects specimens off the panhandle of Florida in the Gulf of Mexico	https://doi.org/10.1093/gigascience/giz026	http://rmue.reefgenomics.org/	http://rmue.reefgenomics.org/download/final_renilla_genome.fa.gz	http://rmue.reefgenomics.org/download/renilla_gene_model.gff.gz	http://rmue.reefgenomics.org/download/renilla_predicted_proteins.fa.gz	gffread	Renilla_muelleri_FLUSv1	37510	Renilla_muelleri_FLUSv1	Renilla muelleri	Renilla	Renillidae	NA	Pennatulacea	Octocorallia	Anthozoa	Cnidaria	Eumetazoa	Metazoa	Opisthokonta	Eukaryota	cellular organisms
Renilla reniformis	FLUSv1	Sea pansy	1.0	N	Fort George Inlet, Jacksonville, Florida, USA	https://doi.org/10.1186/s12862-018-1142-0	http://ryanlab.whitney.ufl.edu/genomes/Renilla_reniformis/	http://ryanlab.whitney.ufl.edu/genomes/Renilla_reniformis/downloads/Renilla_reniformis.v1.fa.gz	http://ryanlab.whitney.ufl.edu/genomes/Renilla_reniformis/downloads/Reni_reni.v1.gff.gz	http://ryanlab.whitney.ufl.edu/genomes/Renilla_reniformis/downloads/Reni_reni.v1.aa.gz	http://ryanlab.whitney.ufl.edu/genomes/Renilla_reniformis/downloads/Reni_reni.v1.cds.gz	Renilla_reniformis_FLUSv1	6136	Renilla_reniformis_FLUSv1	Renilla reniformis	Renilla	Renillidae	NA	Pennatulacea	Octocorallia	Anthozoa	Cnidaria	Eumetazoa	Metazoa	Opisthokonta	Eukaryota	cellular organisms
Rhodactis indosinensis	NATWv1	Corallimorpharia	1.0	N	Taiwan	NCBI: GELO00000000.1	NA	NA	TransDecoder predicted	TransDecoder predicted	TransDecoder predicted	Rhodactis_indosinensis_NATWv1	541185	Rhodactis_indosinensis_NATWv1	Rhodactis indosinensis	Rhodactis	Discosomidae	NA	Corallimorpharia	Hexacorallia	Anthozoa	Cnidaria	Eumetazoa	Metazoa	Opisthokonta	Eukaryota	cellular organisms
Rhodactis osculifera	CMPRv1	Mushroom Coral	1.0	N	Cayo Mario; Puerto Rico	Aquatic Symbiosis Project Data Portal (2025/10/07)	https://portal.aquaticsymbiosisgenomics.org/tree	https://ftp.ebi.ac.uk/pub/ensemblorganisms/Rhodactis_osculifera/GCA_965240485.1/genome/softmasked.fa.gz	https://ftp.ebi.ac.uk/pub/ensemblorganisms/Rhodactis_osculifera/GCA_965240485.1/ensembl/geneset/2025_07/genes.gff3.gz	https://ftp.ebi.ac.uk/pub/ensemblorganisms/Rhodactis_osculifera/GCA_965240485.1/ensembl/geneset/2025_07/pep.fa.gz	https://ftp.ebi.ac.uk/pub/ensemblorganisms/Rhodactis_osculifera/GCA_965240485.1/ensembl/geneset/2025_07/cdna.fa.gz	Rhodactis_osculifera_CMPRv1	2751898	Rhodactis_osculifera_CMPRv1	Rhodactis osculifera	Rhodactis	Discosomidae	NA	Corallimorpharia	Hexacorallia	Anthozoa	Cnidaria	Eumetazoa	Metazoa	Opisthokonta	Eukaryota	cellular organisms
Rhopilema esculentum	CSCSv1	Jellyfish	1.0	Y	China: South China Sea	NCBI: GCF_013076305.1	NA	NA	NA	NA	NA	Rhopilema_esculentum_CSCSv1	499914	Rhopilema_esculentum_CSCSv1	Rhopilema esculentum	Rhopilema	Rhizostomatidae	NA	Rhizostomeae	NA	Scyphozoa	Cnidaria	Eumetazoa	Metazoa	Opisthokonta	Eukaryota	cellular organisms
Rhopilema esculentum	KAJPv1	Jellyfish	1.0	N	Tsuruoka | Kamo Aquarium; Japan	Aquatic Symbiosis Project Data Portal (2025/10/07)	https://portal.aquaticsymbiosisgenomics.org/tree	https://ftp.ebi.ac.uk/pub/ensemblorganisms/Rhopilema_esculentum/GCA_964035655.1/genome/softmasked.fa.gz	https://ftp.ebi.ac.uk/pub/ensemblorganisms/Rhopilema_esculentum/GCA_964035655.1/ensembl/geneset/2025_04/genes.gff3.gz	https://ftp.ebi.ac.uk/pub/ensemblorganisms/Rhopilema_esculentum/GCA_964035655.1/ensembl/geneset/2025_04/pep.fa.gz	https://ftp.ebi.ac.uk/pub/ensemblorganisms/Rhopilema_esculentum/GCA_964035655.1/ensembl/geneset/2025_04/cdna.fa.gz	Rhopilema_esculentum_KAJPv1	499914	Rhopilema_esculentum_KAJPv1	Rhopilema esculentum	Rhopilema	Rhizostomatidae	NA	Rhizostomeae	NA	Scyphozoa	Cnidaria	Eumetazoa	Metazoa	Opisthokonta	Eukaryota	cellular organisms
Ricordea yuma	NAAUv1	Corallimorpharia	1.0	N	Great Barrier Reef, Australia+[12862_2018_1142_MOESM1_ESM.xlsx]SupplTable1!$E$9:$G$106	NCBI: GELN00000000.1	NA	NA	TransDecoder predicted	TransDecoder predicted	TransDecoder predicted	Ricordea_yuma_NAAUv1	51832	Ricordea_yuma_NAAUv1	Ricordea yuma	Ricordea	Ricordeidae	NA	Corallimorpharia	Hexacorallia	Anthozoa	Cnidaria	Eumetazoa	Metazoa	Opisthokonta	Eukaryota	cellular organisms
Salpingoeca rosetta	HIUSv1	Choanoflagellate	1.0	N	Hog Island, Virginia, USA	https://doi.org/10.1186/gb-2013-14-2-r15	NCBI: GCF_000188695.1	tar file from NCBI	tar file from NCBI	tar file from NCBI	tar file from NCBI	Salpingoeca_rosetta_HIUSv1	946362	Salpingoeca_rosetta_HIUSv1	Salpingoeca rosetta	Salpingoeca	Salpingoecidae	NA	Craspedida	NA	Choanoflagellata	NA	NA	NA	Opisthokonta	Eukaryota	cellular organisms
Scolanthus callimorphus	CRFRv1	Sea anemone	1.0	N	lle Callot, Carantec, France	https://doi.org/10.1101/2020.10.30.359448	https://simrbase.stowers.org/wormanemone	https://simrbase.stowers.org/files/pub/nematostella/Scal/genomes/Scal100/Scal100.fasta	https://simrbase.stowers.org/files/pub/seaanemone/Scal/genomes/Scal100/aligned/NY_Scal100_v1/NY_Scal100_v1.20200813.gff	https://simrbase.stowers.org/files/pub/nematostella/Scal/genomes/Scal100/aligned/NY_Scal100_v1/NY_Scal100_v1.20200813.proteins.fasta	https://simrbase.stowers.org/files/pub/nematostella/Scal/genomes/Scal100/aligned/NY_Scal100_v1/NY_Scal100_v1.20200813.transcript.fasta	Scolanthus_callimorphus_CRFRv1	2072708	Scolanthus_callimorphus_CRFRv1	Scolanthus callimorphus	Scolanthus	Edwardsiidae	NA	Actiniaria	Hexacorallia	Anthozoa	Cnidaria	Eumetazoa	Metazoa	Opisthokonta	Eukaryota	cellular organisms
Seriatopora hystrix	REEFv1	Stony coral	1.0	N		https://doi.org/10.7554/eLife.13288	http://comparative.reefgenomics.org/datasets.html	NA	NA	http://comparative.reefgenomics.org/faa/Coral/Seriatopora_hystrix_peptides_100.final.clstr.faa	http://comparative.reefgenomics.org/fna/Coral/Seriatopora_hystrix_cds_100.final.clstr.fna	Seriatopora_hystrix_REEFv1	51070	Seriatopora_hystrix_REEFv1	Seriatopora hystrix	Seriatopora	Pocilloporidae	Robust	Scleractinia	Hexacorallia	Anthozoa	Cnidaria	Eumetazoa	Metazoa	Opisthokonta	Eukaryota	cellular organisms
Siderastrea radians	BBUSv1	Rough starlet coral	1.0	N	FLORIDA | MIAMI | BILL BAGGS; USA	Aquatic Symbiosis Project Data Portal (2025/10/07)	https://portal.aquaticsymbiosisgenomics.org/tree	https://ftp.ebi.ac.uk/pub/ensemblorganisms/Siderastrea_radians/GCA_964017195.1/genome/softmasked.fa.gz	https://ftp.ebi.ac.uk/pub/ensemblorganisms/Siderastrea_radians/GCA_964017195.1/ensembl/geneset/2024_05/genes.gff3.gz	https://ftp.ebi.ac.uk/pub/ensemblorganisms/Siderastrea_radians/GCA_964017195.1/ensembl/geneset/2024_05/pep.fa.gz	https://ftp.ebi.ac.uk/pub/ensemblorganisms/Siderastrea_radians/GCA_964017195.1/ensembl/geneset/2024_05/cdna.fa.gz	Siderastrea_radians_BBUSv1	214988	Siderastrea_radians_BBUSv1	Siderastrea radians	Siderastrea	Siderastreidae	Complex	Scleractinia	Hexacorallia	Anthozoa	Cnidaria	Eumetazoa	Metazoa	Opisthokonta	Eukaryota	cellular organisms
Siderastrea siderea	PMUSv1	Stony coral	1.0	N	FLORIDA | MIAMI | PORT OF MIAMI; USA	Aquatic Symbiosis Project Data Portal (2025/10/07)	https://portal.aquaticsymbiosisgenomics.org/tree	https://ftp.ebi.ac.uk/pub/ensemblorganisms/Siderastrea_siderea/GCA_964030785.1/genome/softmasked.fa.gz	https://ftp.ebi.ac.uk/pub/ensemblorganisms/Siderastrea_siderea/GCA_964030785.1/ensembl/geneset/2025_04/genes.gff3.gz	https://ftp.ebi.ac.uk/pub/ensemblorganisms/Siderastrea_siderea/GCA_964030785.1/ensembl/geneset/2025_04/pep.fa.gz	https://ftp.ebi.ac.uk/pub/ensemblorganisms/Siderastrea_siderea/GCA_964030785.1/ensembl/geneset/2025_04/cdna.fa.gz	Siderastrea_siderea_PMUSv1	130672	Siderastrea_siderea_PMUSv1	Siderastrea siderea	Siderastrea	Siderastreidae	Complex	Scleractinia	Hexacorallia	Anthozoa	Cnidaria	Eumetazoa	Metazoa	Opisthokonta	Eukaryota	cellular organisms
Siderastrea siderea	SACWv1	Stony coral	1.0	Y	Sea Aquarium reef in Curaçao ([12.0839, −68.8944], database ID 22256)	https://doi.org/10.1093/g3journal/jkaf020	https://zenodo.org/records/13323986	NCBI: GCA_043250775.1	https://zenodo.org/records/13323986	https://zenodo.org/records/13323986	https://zenodo.org/records/13323986	Siderastrea_siderea_SACWv1	130672	Siderastrea_siderea_SACWv1	Siderastrea siderea	Siderastrea	Siderastreidae	Complex	Scleractinia	Hexacorallia	Anthozoa	Cnidaria	Eumetazoa	Metazoa	Opisthokonta	Eukaryota	cellular organisms
Stephanocoenia intersepta	FTUSv1	Stony coral	1.0	N	Florida|Offshore Ft. Lauderdale; USA	Aquatic Symbiosis Project Data Portal (2025/10/07)	https://portal.aquaticsymbiosisgenomics.org/tree	https://ftp.ebi.ac.uk/pub/ensemblorganisms/Stephanocoenia_intersepta/GCA_965112835.1/genome/softmasked.fa.gz	https://ftp.ebi.ac.uk/pub/ensemblorganisms/Stephanocoenia_intersepta/GCA_965112835.1/ensembl/geneset/2025_04/genes.gff3.gz	https://ftp.ebi.ac.uk/pub/ensemblorganisms/Stephanocoenia_intersepta/GCA_965112835.1/ensembl/geneset/2025_04/pep.fa.gz	https://ftp.ebi.ac.uk/pub/ensemblorganisms/Stephanocoenia_intersepta/GCA_965112835.1/ensembl/geneset/2025_04/cdna.fa.gz	Stephanocoenia_intersepta_FTUSv1	504342	Stephanocoenia_intersepta_FTUSv1	Stephanocoenia intersepta	Stephanocoenia	Astrocoeniidae	Robust	Scleractinia	Hexacorallia	Anthozoa	Cnidaria	Eumetazoa	Metazoa	Opisthokonta	Eukaryota	cellular organisms
Strongylocentrotus purpuratus	LBSNv5	Purple sea urchin	Spur_5.0	Y	Lab Strain	NA	NCBI: GCF_000002235.5	NCBI: GCF_000002235.5	NCBI: GCF_000002235.5	NCBI: GCF_000002235.5	NCBI: GCF_000002235.5	Strongylocentrotus_purpuratus_LBSNv5	7668	Strongylocentrotus_purpuratus_LBSNv5	Strongylocentrotus purpuratus	Strongylocentrotus	Strongylocentrotidae	NA	Camarodonta	NA	Echinoidea	Echinodermata	Eumetazoa	Metazoa	Opisthokonta	Eukaryota	cellular organisms
Stylissa carteri	RSSAv1	Sponge	1.0	Y	Fsar Reef (22.228408 N, 39.028187E) on the Red Sea coast of Saudi Arabia	https://doi.org/10.1186/s12864-016-2501-0	http://sc.reefgenomics.org/	http://sc.reefgenomics.org/download/SC_genome_800.fa.gz	http://sc.reefgenomics.org/download/SC_final.gff.gz	http://sc.reefgenomics.org/download/SC_proteins_ltAED075.fa.gz	http://sc.reefgenomics.org/download/SC_transcripts_ltAED075.fa.gz	Stylissa_carteri_RSSAv1	279588	Stylissa_carteri_RSSAv1	Stylissa carteri	Stylissa	Axinellidae	NA	Axinellida	Heteroscleromorpha	Demospongiae	Porifera	NA	Metazoa	Opisthokonta	Eukaryota	cellular organisms
Stylophora pistillata	GAJOv1	Stony coral	1.0	Y	In front of the Marine Science Station, Gulf of Aqaba, Jordan	https://doi.org/10.1038/s41598-017-17484-x	http://spis.reefgenomics.org	http://spis.reefgenomics.org/download/Spis.genome.scaffold.final.fa.gz	http://spis.reefgenomics.org/download/Spis.genome.annotation.gff3.gz	http://spis.reefgenomics.org/download/Spis.genome.annotation.pep.longest.fa.gz	http://spis.reefgenomics.org/download/Spis.genome.annotation.CDS.longest.fa.gz	Stylophora_pistillata_GAJOv1	50429	Stylophora_pistillata_GAJOv1	Stylophora pistillata	Stylophora	Pocilloporidae	Robust	Scleractinia	Hexacorallia	Anthozoa	Cnidaria	Eumetazoa	Metazoa	Opisthokonta	Eukaryota	cellular organisms
Thelohanellus kitauei	TJCNv1	Myxozoa	1.0	N	Wuqing, Tianjin, China	https://doi.org/10.1093/gbe/evu247	NCBI: JWZT00000000.1	tar file from NCBI	tar file from NCBI	tar file from NCBI	tar file from NCBI	Thelohanellus_kitauei_TJCNv1	669202	Thelohanellus_kitauei_TJCNv1	Thelohanellus kitauei	Thelohanellus	Myxobolidae	NA	Bivalvulida	Myxosporea	Myxozoa	Cnidaria	Eumetazoa	Metazoa	Opisthokonta	Eukaryota	cellular organisms
Trichoplax adhaerens	RSSAv1	Placozoan	1.0	N	Red Sea	https://doi.org/10.1038/nature07191	https://mycocosm.jgi.doe.gov/Triad1/Triad1.home.html	https://genome.jgi.doe.gov/portal/Triad1/download/Triad1_genomic_scaffolds.fasta.gz	https://genome.jgi.doe.gov/portal/Triad1/download/Triad1_best_genes.gff.gz	https://genome.jgi.doe.gov/portal/Triad1/download/Triad1_best_proteins.fasta.gz	https://genome.jgi.doe.gov/portal/Triad1/download/Triad1_best_transcripts.fasta.gz	Trichoplax_adhaerens_RSSAv1	10228	Trichoplax_adhaerens_RSSAv1	Trichoplax adhaerens	Trichoplax	Trichoplacidae	NA	NA	NA	NA	Placozoa	Eumetazoa	Metazoa	Opisthokonta	Eukaryota	cellular organisms
Trichoplax sp. H2	CRPAv1	Placozoan	1.0	N	Caribbean, Bocas del Toro, Panama in 2003	https://doi.org/10.1038%2Fs41598-018-29400-y	NCBI: GCA_003344405.1	tar file from NCBI	tar file from NCBI	tar file from NCBI	tar file from NCBI	Trichoplax_sp_H2_CRPAv1	287889	Trichoplax_sp_H2_CRPAv1	Trichoplax sp. H2	Trichoplax	Trichoplacidae	NA	NA	NA	NA	Placozoa	Eumetazoa	Metazoa	Opisthokonta	Eukaryota	cellular organisms
Tripedalia cystophora (Conant 1897)	1897v1	Cubozoa	1.0	N	NA	NCBI: GGWE00000000.1	NA	NA	TransDecoder predicted	TransDecoder predicted	TransDecoder predicted	Tripedalia_cystophora_Conant1897_1897v1	6141	Tripedalia_cystophora_Conant1897_1897v1	Tripedalia cystophora	Tripedalia	Tripedaliidae	NA	Carybdeida	NA	Cubozoa	Cnidaria	Eumetazoa	Metazoa	Opisthokonta	Eukaryota	cellular organisms
Tubastraea coccinea	BIHKv1	Stony coral	1.0	N	Basalt Island, Hong Kong	https://doi.org/10.1186/s12864-019-5744-8	https://www.comp.hkbu.edu.hk/~db/CoralTBase/download_files.php	NA	NA	https://www.comp.hkbu.edu.hk/~db/CoralTBase/download_files.php	https://www.comp.hkbu.edu.hk/~db/CoralTBase/download_files.php	Tubastraea_coccinea_BIHKv1	46700	Tubastraea_coccinea_BIHKv1	Tubastraea coccinea	Tubastraea	Dendrophylliidae	Robust	Scleractinia	Hexacorallia	Anthozoa	Cnidaria	Eumetazoa	Metazoa	Opisthokonta	Eukaryota	cellular organisms
Tubastraea coccinea	NAVNv1	Orange cup coral	1.0	N	Specimens were purchased from commercial suppliers in Qingdao, China, with the original source being Vietnam	https://doi.org/10.1038/s41597-025-04839-7	https://figshare.com/articles/dataset/Orange_cup_coral_i_Tubastraea_coccinea_i_genome/27987716	https://figshare.com/articles/dataset/Orange_cup_coral_i_Tubastraea_coccinea_i_genome/27987716	https://figshare.com/articles/dataset/Orange_cup_coral_i_Tubastraea_coccinea_i_genome/27987716	https://figshare.com/articles/dataset/Orange_cup_coral_i_Tubastraea_coccinea_i_genome/27987716	https://figshare.com/articles/dataset/Orange_cup_coral_i_Tubastraea_coccinea_i_genome/27987716	Tubastraea_coccinea_NAVNv1	46700	Tubastraea_coccinea_NAVNv1	Tubastraea coccinea	Tubastraea	Dendrophylliidae	Robust	Scleractinia	Hexacorallia	Anthozoa	Cnidaria	Eumetazoa	Metazoa	Opisthokonta	Eukaryota	cellular organisms
Turbinaria peltata	BIHKv1	Stony coral	1.0	N	Bluff Island, Hong Kong	https://doi.org/10.1186/s12864-019-5744-8	https://www.comp.hkbu.edu.hk/~db/CoralTBase/download_files.php	NA	NA	https://www.comp.hkbu.edu.hk/~db/CoralTBase/download_files.php	https://www.comp.hkbu.edu.hk/~db/CoralTBase/download_files.php	Turbinaria_peltata_BIHKv1	2971088	Turbinaria_peltata_BIHKv1	Turbinaria peltata	Duncanopsammia	Dendrophylliidae	Robust	Scleractinia	Hexacorallia	Anthozoa	Cnidaria	Eumetazoa	Metazoa	Opisthokonta	Eukaryota	cellular organisms
Turbinaria reniformis	UDUKv1	Stony coral	1.0	N	University of Derby; United Kingdom	Aquatic Symbiosis Project Data Portal (2025/10/07)	https://portal.aquaticsymbiosisgenomics.org/tree	https://ftp.ebi.ac.uk/pub/ensemblorganisms/Turbinaria_reniformis/GCA_964204835.1/genome/softmasked.fa.gz	https://ftp.ebi.ac.uk/pub/ensemblorganisms/Turbinaria_reniformis/GCA_964204835.1/ensembl/geneset/2025_03/genes.gff3.gz	https://ftp.ebi.ac.uk/pub/ensemblorganisms/Turbinaria_reniformis/GCA_964204835.1/ensembl/geneset/2025_03/pep.fa.gz	https://ftp.ebi.ac.uk/pub/ensemblorganisms/Turbinaria_reniformis/GCA_964204835.1/ensembl/geneset/2025_03/cdna.fa.gz	Turbinaria_reniformis_UDUKv1	1381352	Turbinaria_reniformis_UDUKv1	Turbinaria reniformis	Turbinaria	Dendrophylliidae	Robust	Scleractinia	Hexacorallia	Anthozoa	Cnidaria	Eumetazoa	Metazoa	Opisthokonta	Eukaryota	cellular organisms
Turritopsis sp.	TBJPv1	Hydrozoa	1.0	N	Tanabe Bay, Japan (33.68′E, 135.36′N)	NCBI: IAAF00000000.1; https://doi.org/10.2108/zs150186	NA	NA	TransDecoder predicted	TransDecoder predicted	TransDecoder predicted	Turritopsis_sp_SK-2016_TBJPv1	1784781	Turritopsis_sp_SK-2016_TBJPv1	Turritopsis sp. SK-2016	Turritopsis	Oceaniidae	NA	Anthoathecata	Hydroidolina	Hydrozoa	Cnidaria	Eumetazoa	Metazoa	Opisthokonta	Eukaryota	cellular organisms
Velella velella	OKJPv1	Hydrozoa	1.0	N	Japan: Okinawa,Yomitan,Nagahama	NCBI: GHAZ00000000.1	NA	NA	TransDecoder predicted	TransDecoder predicted	TransDecoder predicted	Velella_velella_OKJPv1	264060	Velella_velella_OKJPv1	Velella velella	Velella	Porpitidae	NA	Anthoathecata	Hydroidolina	Hydrozoa	Cnidaria	Eumetazoa	Metazoa	Opisthokonta	Eukaryota	cellular organisms
Xenia sp.	CTEAv1	Soft coral	1.0	Y	obtained from a local coral aquarium shop called CTE Aquatics	https://doi.org/10.1038/s41586-020-2385-7	https://cmo.carnegiescience.edu/data	https://cmo.carnegiescience.edu/endosymbiosis/genome/xenSp1.scaffolds.fa	https://cmo.carnegiescience.edu/endosymbiosis/genome/xenSp1.gff3	https://cmo.carnegiescience.edu/endosymbiosis/genome/xenSp1.proteins.fa	https://cmo.carnegiescience.edu/endosymbiosis/genome/xenSp1.transcripts.fa	Xenia_sp_CTEAv1	86540	Xenia_sp_CTEAv1	Xenia sp.	Xenia	Xeniidae	NA	Alcyonacea	Octocorallia	Anthozoa	Cnidaria	Eumetazoa	Metazoa	Opisthokonta	Eukaryota	cellular organisms
Xestospongia testudinaria	RSSAv1	Sponge	1.0	N	Fsar Reef (22.228408 N, 39.028187E) on the Red Sea coast of Saudi Arabia	https://doi.org/10.1186/s12864-016-2501-0	http://xt.reefgenomics.org/	http://xt.reefgenomics.org/download/XT_genome_800.fa.gz	http://xt.reefgenomics.org/download/XT_final.gff.gz	http://xt.reefgenomics.org/download/XT_proteins_ltAED075.fa.gz	http://xt.reefgenomics.org/download/XT_transcripts_ltAED075.fa.gz	Xestospongia_testudinaria_RSSAv1	178554	Xestospongia_testudinaria_RSSAv1	Xestospongia testudinaria	Xestospongia	Petrosiidae	NA	Haplosclerida	Heteroscleromorpha	Demospongiae	Porifera	NA	Metazoa	Opisthokonta	Eukaryota	cellular organisms
[truncated: 209 more columns]

## Sheet: Table_S2
Table S2: Classification, and proteins and transcript accumulation results, for the dark orthogroups that were taxonomically restricted to datasets from Hexacorallia or Scleractinia.
Orthogroup ID	Exon/Intron Stats		AlphaFold2												OG Stats			Representative Sequence Info				Lowest Common Ancestor Results						abSENSE Results													Designation	Montipora capitata Differential Expression/Accumulation Results					Pocillopora acuta Differential Expression Results
orthogroup_id	Num_CDS-mean	PEP_Length-mean	seq_name	length	pLDDT_mean	pLDDT_overall_quality	pLDDT_VERY_LOW_residue_count	pLDDT_VERY_LOW_residue_percent	pLDDT_LOW_residue_count	pLDDT_LOW_residue_percent	pLDDT_CONFIDENT_residue_count	pLDDT_CONFIDENT_residue_percent	pLDDT_VERY_HIGH_residue_count	pLDDT_VERY_HIGH_residue_percent	no_sequences	no_species	avg_seq_length	representative_seqid	representative_seqid_length	num_representative_hits	is_best_representative_seq	best_strata	best_strata_taxa	best_strata_total_species	best_strata_species_in_OG	best_strata_species_in_OG_proportion_total	non-strata_taxa_in_analysis	non-strata_taxa_expectedHDF_false	non-strata_taxa_expectedHDF_ambiguous	non-strata_taxa_expectedHDF_true	non-strata_taxa_expectedHDF_false_proportion	non-strata_taxa_expectedHDF_ambiguous_proportion	non-strata_taxa_expectedHDF_true_proportion	strata_nonOG_taxa_in_analysis	strata_nonOG_taxa_expectedHDF_false	strata_nonOG_taxa_expectedHDF_ambiguous	strata_nonOG_taxa_expectedHDF_true	strata_nonOG_taxa_expectedHDF_false_proportion	strata_nonOG_taxa_expectedHDF_ambiguous_proportion	strata_nonOG_taxa_expectedHDF_true_proportion	designation	Montipora_capitata_KBHIv3-count	Montipora_capitata-HI2018_12TP_Long	Montipora_capitata-HI2018_12TP_Short	Montipora_capitata-HI2019_3TP_Prot	Montipora_capitata-HI2019_3TP_Trans	Pocillopora_acuta_KBHIv2-count	Pocillopora_acuta-HI2018_12TP_Long	Pocillopora_acuta-HI2018_12TP_Short
OG000002316	2.62868	119.468	Oculina_arbuscula_RJUSv1___ENSPTBT00000012810	157	62.83	LOW	55	35.03	53	33.76	20	12.74	29	18.47	310	122	119.47	Oculina_arbuscula_RJUSv1___ENSPTBT00000012810	157	310	yes	class	Hexacorallia	137	122	89.05	68	0	60	8	0	88.2353	11.7647	15	15	0	0	100	0	0	Dark	3					3	ATAC10vsHTHC10x1;ATAC11vsHTAC11x1
OG000005464	2.38163	106.594	Siderastrea_siderea_SACWv1___FUN_046243-T1	114	58.1439	LOW	38	33.33	54	47.37	20	17.54	2	1.75	249	94	90.57	Siderastrea_siderea_SACWv1___FUN_046243-T1	114	143	yes	class	Hexacorallia	137	94	68.61	68	0	0	68	0	0	100	43	6	20	17	13.9535	46.5116	39.5349	Dark	6	ATAC6vsATHC6x1;ATAC8vsHTAC8x1			Ambient1vsHighTemp1x9	2	ATAC9vsHTHC9x1
OG000007012	2.06705	176.912	Orbicella_faveolata_NAPAv1___XP_020622446.1	361	48.2782	VERY_LOW	222	61.5	108	29.92	31	8.59	0	0	240	114	340.7	Orbicella_faveolata_NAPAv1___XP_020622446.1	361	230	yes	class	Hexacorallia	137	114	83.21	68	0	2	66	0	2.94118	97.0588	23	20	3	0	86.9565	13.0435	0	Dark	3				Ambient5vsHighTemp5x9	2	ATAC11vsHTAC11x1
OG000007021	2.63318	181.677	Siderastrea_siderea_SACWv1___FUN_021860-T1	349	70.3781	CONFIDENT	87	24.93	36	10.32	136	38.97	90	25.79	235	124	197.88	Siderastrea_siderea_SACWv1___FUN_021860-T1	349	229	yes	class	Hexacorallia	137	124	90.51	68	0	0	68	0	0	100	13	12	0	1	92.3077	0	7.69231	Dark	2	ATAC8vsHTAC8x1;ATAC9vsATHC9x1	ATAC5vsATHC5x1			1
OG000007289	2.56543	251.365	Xenia_sp_CTEAv1___Xe_004987-T1	252	69.7634	LOW	57	22.62	41	16.27	140	55.56	14	5.56	199	173	613.46	Xenia_sp_CTEAv1___Xe_004987-T1	252	157	yes	phylum	Cnidaria	189	173	91.53	16	0	0	16	0	0	100	16	1	10	5	6.25	62.5	31.25	Dark	1					1	ATAC10vsHTHC10x1;ATAC11vsHTAC11x1;ATAC11vsHTHC11x1
OG000007999	2.39833	298.883	Leptoseris_cf_scabra_TUUSv1___ANN05715-RA	1243	51.9938	LOW	814	65.49	173	13.92	177	14.24	79	6.36	224	140	560.44	Leptoseris_cf_scabra_TUUSv1___ANN05715-RA	1243	220	yes	phylum	Cnidaria	189	140	74.07	16	0	0	16	0	0	100	49	17	6	26	34.6939	12.2449	53.0612	Dark	3	ATAC7vsHTAC7x1				2		ATAC1vsHTHC1x1
OG000008521	2.42012	345.019	Porites_lutea_OIAUv1.1___Sc0000470.13	1100	43.912	VERY_LOW	903	82.09	84	7.64	96	8.73	17	1.55	137	125	835.68	Porites_lutea_OIAUv1.1___Sc0000470.13	1100	131	yes	class	Hexacorallia	137	125	91.24	68	22	40	6	32.3529	58.8235	8.82353	12	12	0	0	100	0	0	Dark	1					1	ATAC10vsHTHC10x1;ATAC11vsHTAC11x1;ATAC11vsHTHC11x1
OG000008692	2.37233	313.955	Montastrea_cavernosa_FGUSv2___14335-RA	71	62.6696	LOW	1	1.41	53	74.65	17	23.94	0	0	212	85	80.39	Montastrea_cavernosa_FGUSv2___14335-RA	71	160	yes	class	Hexacorallia	137	85	62.04	68	0	0	68	0	0	100	52	16	25	11	30.7692	48.0769	21.1538	Dark	3	ATAC7vsHTAC7x1;ATAC8vsATHC8x1			Ambient5vsHighTemp5x9	1	ATAC10vsHTHC10x1;ATAC11vsHTAC11x1;ATAC9vsHTHC9x1	ATAC1vsHTHC1x1
OG000008795	2.47387	292.128	Tubastraea_coccinea_NAVNv1___TcoG008803	88	38.465	VERY_LOW	84	95.45	4	4.55	0	0	0	0	210	82	104.42	Tubastraea_coccinea_NAVNv1___TcoG008803	88	69	yes	order	Scleractinia	118	82	69.49	87	0	4	83	0	4.5977	95.4023	36	11	25	0	30.5556	69.4444	0	Dark	2				Ambient3vsHighTemp3x18;Ambient5vsHighTemp5x18	2	ATAC11vsHTAC11x1
OG000009287	2.55132	277.686	Turbinaria_peltata_BIHKv1___TRINITY_DN145488_c1_g2_i1_g.244677	118	53.6438	LOW	53	44.92	28	23.73	37	31.36	0	0	181	104	116.83	Turbinaria_peltata_BIHKv1___TRINITY_DN145488_c1_g2_i1_g.244677	118	160	yes	class	Hexacorallia	137	104	75.91	68	0	0	68	0	0	100	33	18	7	8	54.5455	21.2121	24.2424	Dark	2					3	ATAC11vsHTAC11x2;ATAC9vsHTHC9x1	ATAC1vsATHC1x1
OG000009580	2.71599	279.047	Tubastraea_coccinea_BIHKv1___TRINITY_DN141813_c4_g4_i11_g.126213	604	64.6017	LOW	232	38.41	85	14.07	181	29.97	106	17.55	166	83	297.05	Tubastraea_coccinea_BIHKv1___TRINITY_DN141813_c4_g4_i11_g.126213	604	139	yes	class	Hexacorallia	137	83	60.58	68	0	0	68	0	0	100	54	11	30	13	20.3704	55.5556	24.0741	Dark	2					3	ATAC10vsHTHC10x1;ATAC11vsHTAC11x1;ATAC9vsHTHC9x2
OG000009661	2.68277	271.914	Lucernaria_quadricornis_AIUSv1___HAHD01014006.1.p1	178	73.8768	CONFIDENT	33	18.54	28	15.73	71	39.89	46	25.84	174	156	175.05	Lucernaria_quadricornis_AIUSv1___HAHD01014006.1.p1	178	174	yes	phylum	Cnidaria	189	156	82.53	16	16	0	0	100	0	0	33	33	0	0	100	0	0	Dark	2	ATAC7vsHTAC7x1				1	ATAC10vsHTHC10x1;ATAC11vsHTAC11x1	ATAC1vsHTHC1x1
OG000009717	2.882	280.577	Tripedalia_cystophora_Conant1897_1897v1___GGWE01045190.1.p1	507	85.0936	CONFIDENT	39	7.69	33	6.51	147	28.99	288	56.8	164	144	414.59	Tripedalia_cystophora_Conant1897_1897v1___GGWE01045190.1.p1	507	128	yes	phylum	Cnidaria	189	144	76.19	16	16	0	0	100	0	0	45	45	0	0	100	0	0	Dark	1	ATAC9vsATHC9x1				1	ATAC11vsHTAC11x1
OG000009726	2.83765	275.522	Stephanocoenia_intersepta_FTUSv1___ENSDDJT00000035088	196	72.4096	CONFIDENT	10	5.1	103	52.55	30	15.31	53	27.04	179	166	199.25	Stephanocoenia_intersepta_FTUSv1___ENSDDJT00000035088	196	177	yes	phylum	Cnidaria	189	166	87.83	16	0	0	16	0	0	100	23	15	0	8	65.2174	0	34.7826	Dark	1	ATAC9vsATHC9x1				1	ATAC10vsHTHC10x1;ATAC11vsHTAC11x1
OG000009732	3.02251	272.211	Tripedalia_cystophora_Conant1897_1897v1___GGWE01044926.1.p1	217	64.8277	LOW	6	2.76	156	71.89	55	25.35	0	0	173	159	217.09	Tripedalia_cystophora_Conant1897_1897v1___GGWE01044926.1.p1	217	173	yes	phylum	Cnidaria	189	159	84.12	16	16	0	0	100	0	0	30	30	0	0	100	0	0	Dark	1					1	ATAC10vsHTHC10x1	ATAC1vsATHC1x1;ATAC1vsHTHC1x1
OG000009803	2.97511	265.07	Catalaphyllia_jardinei_NAAUv1___004302-T1	181	63.5524	LOW	70	38.67	34	18.78	33	18.23	44	24.31	167	133	134.52	Catalaphyllia_jardinei_NAAUv1___004302-T1	181	151	yes	phylum	Cnidaria	189	133	70.37	16	9	7	0	56.25	43.75	0	56	55	1	0	98.2143	1.78571	0	Dark	1					1
OG000009823	3.02456	261.524	Aurelia_aurita_ALTOv1___scaffold5.g93.t2	267	72.5992	CONFIDENT	21	7.87	67	25.09	178	66.67	1	0.37	152	144	186.4	Aurelia_aurita_ALTOv1___scaffold5.g93.t2	267	150	yes	phylum	Cnidaria	189	144	76.19	16	16	0	0	100	0	0	45	45	0	0	100	0	0	Dark	1					1
OG000009911	3.05395	256.018	Pelagia_noctiluca_BVFRv1___ENSXLYT00000023356	142	73.9787	CONFIDENT	7	4.93	49	34.51	76	53.52	10	7.04	161	151	140.7	Pelagia_noctiluca_BVFRv1___ENSXLYT00000023356	142	160	yes	phylum	Cnidaria	189	151	79.89	16	16	0	0	100	0	0	38	38	0	0	100	0	0	Dark	1	ATAC9vsATHC9x1				1
OG000010009	3.02692	277.806	Porites_lobata_REEFv1___12137	332	56.8421	LOW	123	37.05	157	47.29	44	13.25	8	2.41	122	113	908.75	Porites_lobata_REEFv1___12137	332	112	yes	class	Hexacorallia	137	113	82.48	68	0	0	68	0	0	100	24	21	0	3	87.5	0	12.5	Dark	1					1		ATAC1vsATHC1x1;ATAC1vsHTHC1x1
OG000010112	3.12854	297.517	Porpita_porpita_YOJPv1___GHBA01045358.1.p1	953	71.8714	CONFIDENT	346	36.31	77	8.08	91	9.55	439	46.07	153	133	768.4	Porpita_porpita_YOJPv1___GHBA01045358.1.p1	953	153	yes	phylum	Cnidaria	189	133	70.37	16	16	0	0	100	0	0	56	56	0	0	100	0	0	Dark	1	ATAC9vsATHC9x1				1	ATAC9vsHTHC9x1
OG000010126	3.10513	298.963	Platygyra_carnosus_REEFv1___54998	433	44.8092	VERY_LOW	348	80.37	41	9.47	32	7.39	12	2.77	138	128	338.86	Platygyra_carnosus_REEFv1___54998	433	138	yes	class	Hexacorallia	137	128	93.43	68	0	5	63	0	7.35294	92.6471	9	9	0	0	100	0	0	Dark	1					1	ATAC11vsHTAC11x1;ATAC9vsHTHC9x1
OG000010132	3.50127	299.706	Rhodactis_indosinensis_NATWv1___GELO01032662.1.p1	340	53.5976	LOW	156	45.88	116	34.12	68	20	0	0	125	108	323.15	Rhodactis_indosinensis_NATWv1___GELO01032662.1.p1	340	125	yes	class	Hexacorallia	137	108	78.83	68	0	5	63	0	7.35294	92.6471	29	29	0	0	100	0	0	Dark	1				Ambient3vsHighTemp3x9;Ambient5vsHighTemp5x9	1	ATAC10vsHTHC10x1;ATAC11vsHTAC11x1;ATAC9vsHTHC9x1	ATAC1vsHTHC1x1
OG000010150	3.54381	295.56	Xenia_sp_CTEAv1___Xe_015362-T1	244	60.5459	LOW	60	24.59	120	49.18	61	25	3	1.23	159	154	189.42	Xenia_sp_CTEAv1___Xe_015362-T1	244	158	yes	phylum	Cnidaria	189	154	81.48	16	11	5	0	68.75	31.25	0	35	35	0	0	100	0	0	Dark	1					1	ATAC10vsHTHC10x1;ATAC11vsHTAC11x1	ATAC1vsHTHC1x1
OG000010155	3.4688	292.943	Oculina_patagonica_MSMEv1___KAL9971407.1	416	52.326	LOW	255	61.3	82	19.71	79	18.99	0	0	150	111	219.15	Oculina_patagonica_MSMEv1___KAL9971407.1	416	150	yes	class	Hexacorallia	137	111	81.02	68	0	0	68	0	0	100	26	14	1	11	53.8462	3.84615	42.3077	Dark	1					1	ATAC10vsHTHC10x1;ATAC11vsHTAC11x1
OG000010393	3.40172	293.602	Montipora_sp1_aff_capitata_ULFMv1___g26503.t1	345	63.4262	LOW	150	43.48	43	12.46	65	18.84	87	25.22	159	150	311.74	Montipora_sp1_aff_capitata_ULFMv1___g26503.t1	345	120	yes	phylum	Cnidaria	189	150	79.36	16	1	10	5	6.25	62.5	31.25	39	39	0	0	100	0	0	Dark	1	ATAC7vsHTAC7x1;ATAC9vsATHC9x1				1	ATAC11vsHTAC11x1	ATAC1vsATHC1x1;ATAC1vsHTHC1x1
OG000010437	3.31145	289.911	Siderastrea_siderea_SACWv1___FUN_041791-T1	129	41.0886	VERY_LOW	115	89.15	14	10.85	0	0	0	0	165	109	188.38	Siderastrea_siderea_SACWv1___FUN_041791-T1	129	165	yes	class	Hexacorallia	137	109	79.56	68	0	0	68	0	0	100	28	13	10	5	46.4286	35.7143	17.8571	Dark	2					2
OG000010466	3.27418	285.51	Podocoryna_carnea_NANAv1___GBEH01145294.1.p1	139	82.0693	CONFIDENT	0	0	42	30.22	41	29.5	56	40.29	158	143	154.5	Podocoryna_carnea_NANAv1___GBEH01145294.1.p1	139	157	yes	phylum	Cnidaria	189	143	75.66	16	0	2	14	0	12.5	87.5	46	12	29	5	26.087	63.0435	10.8696	Dark	1	ATAC8vsHTAC8x1				1	ATAC11vsHTAC11x1;ATAC9vsHTHC9x1	ATAC1vsATHC1x1;ATAC1vsHTHC1x1
OG000010590	3.2154	289.23	Turritopsis_sp_SK-2016_TBJPv1___IAAF01087438.1.p1	347	61.7382	LOW	176	50.72	33	9.51	57	16.43	81	23.34	151	140	409.01	Turritopsis_sp_SK-2016_TBJPv1___IAAF01087438.1.p1	347	151	yes	phylum	Cnidaria	189	140	74.07	16	0	8	8	0	50	50	49	17	32	0	34.6939	65.3061	0	Dark	1					1
OG000010602	3.17008	285.91	Ricordea_yuma_NAAUv1___GELN01027367.1.p1	199	68.4271	LOW	52	26.13	32	16.08	81	40.7	34	17.09	159	134	181.23	Ricordea_yuma_NAAUv1___GELN01027367.1.p1	199	126	yes	phylum	Cnidaria	189	134	70.89	16	2	14	0	12.5	87.5	0	55	51	4	0	92.7273	7.27273	0	Dark	1					1	ATAC11vsHTAC11x1
OG000010626	3.16383	283.152	Tripedalia_cystophora_Conant1897_1897v1___GGWE01040890.1.p1	192	93.7445	VERY_HIGH	4	2.08	5	2.6	14	7.29	169	88.02	146	137	185.45	Tripedalia_cystophora_Conant1897_1897v1___GGWE01040890.1.p1	192	146	yes	phylum	Cnidaria	189	137	72.48	16	16	0	0	100	0	0	52	52	0	0	100	0	0	Dark	1	ATAC8vsHTAC8x1				1	ATAC11vsHTAC11x1
OG000010680	3.11425	287.969	Pocillopora_cf_effusa_NAPFv3___00028512	959	57.7339	LOW	321	33.47	327	34.1	311	32.43	0	0	148	135	461.07	Pocillopora_cf_effusa_NAPFv3___00028512	959	148	yes	phylum	Cnidaria	189	135	71.42	16	16	0	0	100	0	0	54	54	0	0	100	0	0	Dark	1					2	ATAC11vsHTAC11x1
OG000010684	3.11096	284.911	Siderastrea_siderea_SACWv1___FUN_044195-T1	168	61.0897	LOW	61	36.31	29	17.26	74	44.05	4	2.38	149	105	172.72	Siderastrea_siderea_SACWv1___FUN_044195-T1	168	141	yes	phylum	Cnidaria	189	105	55.55	16	0	0	16	0	0	100	84	23	0	61	27.381	0	72.619	Dark	2	ATAC8vsHTAC8x1			Ambient1vsHighTemp1x18;Ambient3vsHighTemp3x18;Ambient5vsHighTemp5x18	1	ATAC10vsHTHC10x1;ATAC11vsHTAC11x1;ATAC11vsHTHC11x1;ATAC9vsHTHC9x1
OG000010721	3.11146	280.279	Callogorgia_gracilis_LAUSv1___ENSFVQT00000011977	119	63.6654	LOW	36	30.25	48	40.34	15	12.61	20	16.81	154	147	111.4	Callogorgia_gracilis_LAUSv1___ENSFVQT00000011977	119	154	yes	phylum	Cnidaria	189	147	77.77	16	0	8	8	0	50	50	42	18	23	1	42.8571	54.7619	2.38095	Dark	1					1	ATAC11vsHTAC11x1
OG000010952	3.07936	283.677	Anthopleura_elegantissima_REEFv1___1207	119	56.291	LOW	35	29.41	70	58.82	14	11.76	0	0	130	123	434.47	Anthopleura_elegantissima_REEFv1___1207	119	130	yes	class	Hexacorallia	137	123	89.78	68	0	6	62	0	8.82353	91.1765	14	12	2	0	85.7143	14.2857	0	Dark	1					1	ATAC11vsHTAC11x1
OG000011050	3.06454	280.432	Hydractinia_symbiolongicarpus_NANAv1___HyS0090.33	148	73.0747	CONFIDENT	27	18.24	41	27.7	31	20.95	49	33.11	146	139	149.29	Hydractinia_symbiolongicarpus_NANAv1___HyS0090.33	148	146	yes	phylum	Cnidaria	189	139	73.54	16	0	9	7	0	56.25	43.75	50	7	43	0	14	86	0	Dark	1					1
OG000011057	3.06034	277.618	Condylactis_gigantea_CMPRv1___ENSKFPT00000008736	177	53.7328	LOW	90	50.85	19	10.73	68	38.42	0	0	134	127	150.69	Condylactis_gigantea_CMPRv1___ENSKFPT00000008736	177	134	yes	phylum	Cnidaria	189	127	67.19	16	1	15	0	6.25	93.75	0	62	59	3	0	95.1613	4.83871	0	Dark	1					1
OG000011139	3.09419	275.709	Anthopleura_xanthogrammica_NAUSv1___ENSOJPT00000023622	193	76.9843	CONFIDENT	24	12.44	40	20.73	54	27.98	75	38.86	137	94	189.58	Anthopleura_xanthogrammica_NAUSv1___ENSOJPT00000023622	193	137	yes	class	Hexacorallia	137	94	68.61	68	0	14	54	0	20.5882	79.4118	43	43	0	0	100	0	0	Dark	2					1
OG000011143	3.08935	275.619	Pavona_decussata_SIHKv1___TRINITY_DN90517_c0_g1_i5_g.361326	333	80.3397	CONFIDENT	11	3.3	78	23.42	128	38.44	116	34.83	140	83	271.56	Pavona_decussata_SIHKv1___TRINITY_DN90517_c0_g1_i5_g.361326	333	140	yes	order	Scleractinia	118	83	70.33	87	1	3	83	1.14943	3.44828	95.4023	35	35	0	0	100	0	0	Dark	1					0
OG000011155	3.05136	276.724	Pocillopora_meandrina_KBHIv1___RNAseq.g13464.t1	420	36.316	VERY_LOW	377	89.76	20	4.76	23	5.48	0	0	132	109	330.8	Pocillopora_meandrina_KBHIv1___RNAseq.g13464.t1	420	131	yes	class	Hexacorallia	137	109	79.56	68	0	0	68	0	0	100	28	16	7	5	57.1429	25	17.8571	Dark	1	ATAC8vsHTAC8x1				2
OG000011163	3.03059	273.668	Xenia_sp_CTEAv1___Xe_002783-T1	117	60.6653	LOW	34	29.06	51	43.59	30	25.64	2	1.71	133	126	122.29	Xenia_sp_CTEAv1___Xe_002783-T1	117	133	yes	phylum	Cnidaria	189	126	66.66	16	0	8	8	0	50	50	63	8	54	1	12.6984	85.7143	1.5873	Dark	0					1	ATAC11vsHTAC11x1
OG000011166	3.00418	285.475	Platygyra_carnosa_LWHKv1___TRINITY_DN101363_c0_g1_i1_g.546	429	50.7358	LOW	279	65.03	76	17.72	58	13.52	16	3.73	133	78	882.12	Platygyra_carnosa_LWHKv1___TRINITY_DN101363_c0_g1_i1_g.546	429	131	yes	class	Hexacorallia	137	78	56.93	68	0	0	68	0	0	100	59	14	32	13	23.7288	54.2373	22.0339	Dark	2					2	ATAC11vsHTAC11x1;ATAC8vsHTAC8x1
OG000011227	2.9899	291.748	Porites_australiensis_SLJPv1___s0216.g17.t1	1064	44.193	VERY_LOW	886	83.27	64	6.02	56	5.26	58	5.45	112	106	675.61	Porites_australiensis_SLJPv1___s0216.g17.t1	1064	110	yes	class	Hexacorallia	137	106	77.37	68	0	0	68	0	0	100	31	20	9	2	64.5161	29.0323	6.45161	Dark	1	ATAC9vsATHC9x1				1	ATAC11vsHTAC11x1
OG000011249	3.08222	292.469	Porites_astreoides_BBBMv1___24286-RA	204	39.2315	VERY_LOW	174	85.29	17	8.33	13	6.37	0	0	129	110	331.44	Porites_astreoides_BBBMv1___24286-RA	204	126	yes	class	Hexacorallia	137	110	80.29	68	0	0	68	0	0	100	27	15	9	3	55.5556	33.3333	11.1111	Dark	1	ATAC8vsHTAC8x1				1	ATAC10vsHTHC10x1;ATAC11vsHTAC11x1
OG000011266	3.11261	291.281	Scolanthus_callimorphus_CRFRv1___7481.1	265	62.1404	LOW	56	21.13	144	54.34	35	13.21	30	11.32	118	112	219.83	Scolanthus_callimorphus_CRFRv1___7481.1	265	118	yes	class	Hexacorallia	137	112	81.75	68	0	0	68	0	0	100	25	2	10	13	8	40	52	Dark	1	ATAC8vsHTAC8x1				1	ATAC10vsHTHC10x1;ATAC11vsHTAC11x1
OG000011274	3.08031	290.616	Stylophora_pistillata_GAJOv1___2869	361	40.7825	VERY_LOW	280	77.56	71	19.67	10	2.77	0	0	134	128	254.84	Stylophora_pistillata_GAJOv1___2869	361	128	yes	phylum	Cnidaria	189	128	67.72	16	0	0	16	0	0	100	61	20	3	38	32.7869	4.91803	62.2951	Dark	1	ATAC8vsHTAC8x1				1	ATAC11vsHTAC11x1;ATAC9vsHTHC9x1
OG000011285	3.10908	287.931	Plumapathes_pennacea_LAUSv1___ENSDKPT00000039551	112	55.1579	LOW	45	40.18	52	46.43	15	13.39	0	0	118	109	120.75	Plumapathes_pennacea_LAUSv1___ENSDKPT00000039551	112	118	yes	class	Hexacorallia	137	109	79.56	68	6	59	3	8.82353	86.7647	4.41176	28	28	0	0	100	0	0	Dark	1					1	ATAC10vsHTHC10x1;ATAC11vsHTAC11x1;ATAC9vsHTHC9x1	ATAC1vsHTHC1x1
OG000011292	3.09329	287.741	Pocillopora_damicornis_SIPAv1___00021482-RA	350	34.6063	VERY_LOW	345	98.57	5	1.43	0	0	0	0	126	114	276.46	Pocillopora_damicornis_SIPAv1___00021482-RA	350	126	yes	class	Hexacorallia	137	114	83.21	68	0	0	68	0	0	100	23	11	4	8	47.8261	17.3913	34.7826	Dark	1				Ambient3vsHighTemp3x9	1		ATAC1vsHTHC1x1
OG000011340	3.06906	287.828	Turbinaria_peltata_BIHKv1___TRINITY_DN144717_c3_g6_i1_g.229389	281	49.7711	VERY_LOW	162	57.65	96	34.16	14	4.98	9	3.2	106	105	294.08	Turbinaria_peltata_BIHKv1___TRINITY_DN144717_c3_g6_i1_g.229389	281	106	yes	class	Hexacorallia	137	105	76.64	68	0	12	56	0	17.6471	82.3529	32	32	0	0	100	0	0	Dark	1	ATAC8vsHTAC8x1			Ambient3vsHighTemp3x9	1	ATAC11vsHTAC11x1	ATAC1vsHTHC1x1
OG000011344	3.05081	288.894	Siderastrea_siderea_SACWv1___FUN_038138-T1	367	56.5882	LOW	189	51.5	101	27.52	19	5.18	58	15.8	130	123	352	Siderastrea_siderea_SACWv1___FUN_038138-T1	367	130	yes	class	Hexacorallia	137	123	89.78	68	0	5	63	0	7.35294	92.6471	14	14	0	0	100	0	0	Dark	1	ATAC7vsHTAC7x1				1	ATAC10vsHTHC10x1;ATAC11vsHTAC11x1
OG000011477	3.03858	291.921	Pavona_decussata_SIHKv1___TRINITY_DN91172_c0_g1_i2_g.368403	321	44.2988	VERY_LOW	228	71.03	80	24.92	13	4.05	0	0	124	113	482.96	Pavona_decussata_SIHKv1___TRINITY_DN91172_c0_g1_i2_g.368403	321	119	yes	class	Hexacorallia	137	113	82.48	68	0	0	68	0	0	100	24	9	2	13	37.5	8.33333	54.1667	Dark	1					1	ATAC10vsHTHC10x1;ATAC11vsHTAC11x1
OG000011518	3.02451	299.241	Lithophyllon_undulatum_CIHKv1___TRINITY_DN46175_c1_g3_i2_g.158139	937	51.5886	LOW	651	69.48	117	12.49	52	5.55	117	12.49	118	107	792.5	Lithophyllon_undulatum_CIHKv1___TRINITY_DN46175_c1_g3_i2_g.158139	937	118	yes	class	Hexacorallia	137	107	78.1	68	0	0	68	0	0	100	30	18	5	7	60	16.6667	23.3333	Dark	1					1
OG000011546	3.03745	298.678	Porites_rus_NAIDv1___32789_t	281	50.8135	LOW	137	48.75	116	41.28	16	5.69	12	4.27	126	121	262.66	Porites_rus_NAIDv1___32789_t	281	126	yes	class	Hexacorallia	137	121	88.32	68	0	5	63	0	7.35294	92.6471	16	16	0	0	100	0	0	Dark	2	ATAC7vsHTAC7x1;ATAC8vsHTAC8x1				1	ATAC10vsHTHC10x1;ATAC11vsHTAC11x1	ATAC1vsHTHC1x1
OG000011627	3.02077	296.6	Acropora_austera_UDUKv1___ENSKKQT00000024266	181	71.4636	CONFIDENT	9	4.97	78	43.09	70	38.67	24	13.26	130	125	165.6	Acropora_austera_UDUKv1___ENSKKQT00000024266	181	130	yes	class	Hexacorallia	137	125	91.24	68	26	38	4	38.2353	55.8824	5.88235	12	12	0	0	100	0	0	Dark	1					1	ATAC10vsHTHC10x1;ATAC11vsHTAC11x1;ATAC9vsHTHC9x1
OG000011672	3.04894	294.885	Astreopora_myriophthalma_SLJPv2___sc0000015.g0201.t1	169	57.2873	LOW	66	39.05	61	36.09	42	24.85	0	0	122	105	177.84	Astreopora_myriophthalma_SLJPv2___sc0000015.g0201.t1	169	121	yes	class	Hexacorallia	137	105	76.64	68	0	0	68	0	0	100	32	16	4	12	50	12.5	37.5	Dark	1					1	ATAC10vsHTHC10x1
OG000011693	3.03824	297.129	Ricordea_yuma_NAAUv1___GELN01016653.1.p1	173	51.1209	LOW	97	56.07	54	31.21	22	12.72	0	0	119	104	456.44	Ricordea_yuma_NAAUv1___GELN01016653.1.p1	173	119	yes	class	Hexacorallia	137	104	75.91	68	0	0	68	0	0	100	33	0	17	16	0	51.5152	48.4848	Dark	1					1	ATAC10vsHTHC10x1;ATAC11vsHTAC11x1
OG000011696	3.01886	295.792	Platygyra_daedalea_NANAv1___18366	199	54.8637	LOW	72	36.18	89	44.72	38	19.1	0	0	116	105	197.01	Platygyra_daedalea_NANAv1___18366	199	87	yes	class	Hexacorallia	137	105	76.64	68	0	0	68	0	0	100	32	26	2	4	81.25	6.25	12.5	Dark	0					1	ATAC11vsHTAC11x1
OG000011701	3.01602	297.213	Discosoma_sp_MSMEv1___evm.model.scaffold_77.31	450	58.2944	LOW	165	36.67	187	41.56	97	21.56	1	0.22	131	70	391.41	Discosoma_sp_MSMEv1___evm.model.scaffold_77.31	450	131	yes	class	Hexacorallia	137	70	51.09	68	0	0	68	0	0	100	67	4	47	16	5.97015	70.1493	23.8806	Dark	2					0
OG000011708	3.0029	297.915	Leptoseris_cf_scabra_TUUSv1___ANN26292-RA	413	57.7208	LOW	155	37.53	151	36.56	87	21.07	20	4.84	122	118	348.65	Leptoseris_cf_scabra_TUUSv1___ANN26292-RA	413	122	yes	class	Hexacorallia	137	118	86.13	68	52	16	0	76.4706	23.5294	0	19	19	0	0	100	0	0	Dark	1	ATAC8vsHTAC8x1				1	ATAC10vsHTHC10x1
OG000011783	2.99371	305.462	Pavona_decussata_SIHKv1___TRINITY_DN94230_c1_g1_i3_g.402874	751	52.5862	LOW	519	69.11	101	13.45	41	5.46	90	11.98	116	109	886.77	Pavona_decussata_SIHKv1___TRINITY_DN94230_c1_g1_i3_g.402874	751	116	yes	class	Hexacorallia	137	109	79.56	68	0	0	68	0	0	100	28	15	3	10	53.5714	10.7143	35.7143	Dark	1	ATAC9vsATHC9x1				1	ATAC10vsHTHC10x1;ATAC11vsHTAC11x1
OG000011808	2.97346	303.787	Pseudodiploria_strigosa_REEFv1___2760	116	45.5858	VERY_LOW	79	68.1	37	31.9	0	0	0	0	123	112	180.51	Pseudodiploria_strigosa_REEFv1___2760	116	111	yes	class	Hexacorallia	137	112	81.75	68	0	5	63	0	7.35294	92.6471	25	22	3	0	88	12	0	Dark	0					1	ATAC11vsHTAC11x1	ATAC1vsATHC1x1;ATAC1vsHTHC1x1
OG000011817	2.96128	302.241	Scolanthus_callimorphus_CRFRv1___13880.1	170	67.7131	LOW	53	31.18	30	17.65	41	24.12	46	27.06	124	118	187.85	Scolanthus_callimorphus_CRFRv1___13880.1	170	124	yes	class	Hexacorallia	137	118	86.13	68	0	1	67	0	1.47059	98.5294	19	12	7	0	63.1579	36.8421	0	Dark	1					1
OG000011821	2.97221	300.715	Dendrogyra_cylindrus_SACWv1___FUN_024283-T1	207	61.2627	LOW	68	32.85	70	33.82	67	32.37	2	0.97	112	103	174.04	Dendrogyra_cylindrus_SACWv1___FUN_024283-T1	207	108	yes	class	Hexacorallia	137	103	75.18	68	0	0	68	0	0	100	34	21	2	11	61.7647	5.88235	32.3529	Dark	1					1	ATAC10vsHTHC10x1;ATAC11vsHTAC11x1;ATAC7vsHTHC7x1;ATAC9vsHTHC9x1
OG000011828	2.95694	301.253	Siderastrea_siderea_SACWv1___FUN_023117-T1	198	36.7159	VERY_LOW	179	90.4	14	7.07	5	2.53	0	0	123	90	342.44	Siderastrea_siderea_SACWv1___FUN_023117-T1	198	119	yes	class	Hexacorallia	137	90	65.69	68	0	0	68	0	0	100	47	5	17	25	10.6383	36.1702	53.1915	Dark	2	ATAC8vsHTAC8x1				2	ATAC10vsHTHC10x1
OG000011843	2.93709	302.648	Nematostella_vectensis_RRUSv1___NVEC200_007183_1.1	516	78.4577	CONFIDENT	59	11.43	101	19.57	123	23.84	233	45.16	116	99	417.3	Nematostella_vectensis_RRUSv1___NVEC200_007183_1.1	516	116	yes	class	Hexacorallia	137	99	72.26	68	16	43	9	23.5294	63.2353	13.2353	38	38	0	0	100	0	0	Dark	1	ATAC8vsHTAC8x1				1	ATAC11vsHTAC11x1
OG000011845	2.91561	301.912	Porites_lobata_REEFv1___23928	315	64.2333	LOW	106	33.65	98	31.11	38	12.06	73	23.17	125	119	245.05	Porites_lobata_REEFv1___23928	315	125	yes	class	Hexacorallia	137	119	86.86	68	52	14	2	76.4706	20.5882	2.94118	18	18	0	0	100	0	0	Dark	1					2	ATAC10vsHTHC10x1;ATAC11vsHTAC11x1
OG000011849	2.89731	304.27	Rhodactis_osculifera_CMPRv1___ENSJQFT00000009683	477	45.0081	VERY_LOW	355	74.42	68	14.26	54	11.32	0	0	125	120	488.69	Rhodactis_osculifera_CMPRv1___ENSJQFT00000009683	477	125	yes	class	Hexacorallia	137	120	87.59	68	10	32	26	14.7059	47.0588	38.2353	17	17	0	0	100	0	0	Dark	1	ATAC8vsHTAC8x1				1	ATAC10vsHTHC10x1;ATAC11vsHTAC11x1;ATAC11vsHTHC11x1
OG000011850	2.87792	304.992	Actinostola_sp_cb2023_IONAv1___KAK3699080.1	449	46.7285	VERY_LOW	266	59.24	137	30.51	46	10.24	0	0	121	115	364.02	Actinostola_sp_cb2023_IONAv1___KAK3699080.1	449	121	yes	phylum	Cnidaria	189	115	60.84	16	0	7	9	0	43.75	56.25	74	37	35	2	50	47.2973	2.7027	Dark	1					1
OG000011857	2.89329	308.677	Turbinaria_peltata_BIHKv1___TRINITY_DN144984_c2_g7_i1_g.234660	302	50.2453	LOW	197	65.23	56	18.54	23	7.62	26	8.61	113	102	635.46	Turbinaria_peltata_BIHKv1___TRINITY_DN144984_c2_g7_i1_g.234660	302	98	yes	class	Hexacorallia	137	102	74.45	68	0	0	68	0	0	100	35	21	1	13	60	2.85714	37.1429	Dark	2					1
OG000011889	2.8834	307.147	Porites_rus_AFSAv1___ENSGYQT00005007488	186	69.6151	LOW	51	27.42	25	13.44	81	43.55	29	15.59	124	117	182.1	Porites_rus_AFSAv1___ENSGYQT00005007488	186	124	yes	class	Hexacorallia	137	117	85.4	68	68	0	0	100	0	0	20	20	0	0	100	0	0	Dark	1					1		ATAC1vsHTHC1x1
OG000011892	2.87565	306.888	Exaiptasia_diaphana_CC7v1___AIPGENE15470	289	84.2974	CONFIDENT	16	5.54	19	6.57	121	41.87	133	46.02	114	110	283.59	Exaiptasia_diaphana_CC7v1___AIPGENE15470	289	114	yes	class	Hexacorallia	137	110	80.29	68	14	45	9	20.5882	66.1765	13.2353	27	27	0	0	100	0	0	Dark	1	ATAC8vsHTAC8x1				1	ATAC11vsHTAC11x1
OG000011896	2.86526	305.3	Plumapathes_pennacea_LAUSv1___ENSDKPT00000005659	183	54.8011	LOW	90	49.18	67	36.61	12	6.56	14	7.65	124	122	172.48	Plumapathes_pennacea_LAUSv1___ENSDKPT00000005659	183	123	yes	class	Hexacorallia	137	122	89.05	68	0	8	60	0	11.7647	88.2353	15	15	0	0	100	0	0	Dark	1					1	ATAC10vsHTHC10x1;ATAC11vsHTAC11x1
OG000011897	2.871	303.614	Seriatopora_hystrix_REEFv1___31635	104	71.528	CONFIDENT	15	14.42	30	28.85	49	47.12	10	9.62	104	103	133.51	Seriatopora_hystrix_REEFv1___31635	104	103	yes	class	Hexacorallia	137	103	75.18	68	0	0	68	0	0	100	34	33	1	0	97.0588	2.94118	0	Dark	1					1	ATAC11vsHTAC11x1;ATAC11vsHTHC11x1
OG000011906	2.88265	302.569	Ricordea_yuma_NAAUv1___GELN01036324.1.p1	198	72.9584	CONFIDENT	42	21.21	26	13.13	93	46.97	37	18.69	120	117	210.24	Ricordea_yuma_NAAUv1___GELN01036324.1.p1	198	112	yes	class	Hexacorallia	137	117	85.4	68	0	6	62	0	8.82353	91.1765	20	20	0	0	100	0	0	Dark	1					1	ATAC10vsHTHC10x1;ATAC11vsHTAC11x1	ATAC1vsHTHC1x1
OG000011934	2.87323	303.764	Pseudodiploria_strigosa_REEFv1___11862	210	56.37	LOW	97	46.19	79	37.62	18	8.57	16	7.62	105	96	425.79	Pseudodiploria_strigosa_REEFv1___11862	210	97	yes	class	Hexacorallia	137	96	70.07	68	0	0	68	0	0	100	41	11	11	19	26.8293	26.8293	46.3415	Dark	1					1	ATAC11vsHTAC11x1
OG000011952	2.86436	302.041	Exaiptasia_diaphana_CC7v1___AIPGENE10898	141	74.7789	CONFIDENT	27	19.15	36	25.53	18	12.77	60	42.55	125	122	152.82	Exaiptasia_diaphana_CC7v1___AIPGENE10898	141	125	yes	class	Hexacorallia	137	122	89.05	68	0	0	68	0	0	100	15	5	10	0	33.3333	66.6667	0	Dark	1					1	ATAC11vsHTAC11x1
OG000012003	2.90699	301.742	Acropora_cytherea_SLJPv1___s0052.g63.t2	478	72.1797	CONFIDENT	111	23.22	112	23.43	74	15.48	181	37.87	106	99	270.86	Acropora_cytherea_SLJPv1___s0052.g63.t2	478	103	yes	phylum	Cnidaria	189	99	52.38	16	0	0	16	0	0	100	90	38	7	45	42.2222	7.77778	50	Dark	1					1	ATAC10vsHTHC10x1;ATAC11vsHTAC11x1
OG000012004	2.88961	301.184	Turbinaria_peltata_BIHKv1___TRINITY_DN132287_c0_g1_i1_g.78694	306	81.6048	CONFIDENT	32	10.46	46	15.03	60	19.61	168	54.9	124	113	251.44	Turbinaria_peltata_BIHKv1___TRINITY_DN132287_c0_g1_i1_g.78694	306	124	yes	class	Hexacorallia	137	113	82.48	68	0	0	68	0	0	100	24	21	3	0	87.5	12.5	0	Dark	1	ATAC8vsHTAC8x1				1	ATAC11vsHTAC11x1
OG000012039	2.87993	301.68	Nematostella_vectensis_RRUSv1___NVEC200_002191_1.1	438	43.0343	VERY_LOW	354	80.82	57	13.01	27	6.16	0	0	113	105	350.76	Nematostella_vectensis_RRUSv1___NVEC200_002191_1.1	438	111	yes	class	Hexacorallia	137	105	76.64	68	0	0	68	0	0	100	32	8	22	2	25	68.75	6.25	Dark	1					1
OG000012082	2.89182	303.925	Lithophyllon_undulatum_CIHKv1___TRINITY_DN49890_c3_g3_i4_g.233026	643	45.7075	VERY_LOW	432	67.19	156	24.26	55	8.55	0	0	104	100	547.71	Lithophyllon_undulatum_CIHKv1___TRINITY_DN49890_c3_g3_i4_g.233026	643	104	yes	class	Hexacorallia	137	100	72.99	68	66	2	0	97.0588	2.94118	0	37	37	0	0	100	0	0	Dark	1					1
OG000012093	2.87458	303.721	Porites_cylindrica_VLFJv1___ENSZOFT00000004800	325	61.6437	LOW	96	29.54	118	36.31	105	32.31	6	1.85	118	103	284.02	Porites_cylindrica_VLFJv1___ENSZOFT00000004800	325	118	yes	class	Hexacorallia	137	103	75.18	68	21	41	6	30.8824	60.2941	8.82353	34	34	0	0	100	0	0	Dark	2					1	ATAC10vsHTHC10x1;ATAC11vsHTAC11x1
OG000012119	2.86148	301.806	Xenia_sp_CTEAv1___Xe_004457-T1	110	78.7673	CONFIDENT	5	4.55	26	23.64	44	40	35	31.82	122	111	121.07	Xenia_sp_CTEAv1___Xe_004457-T1	110	122	yes	phylum	Cnidaria	189	111	58.73	16	16	0	0	100	0	0	78	78	0	0	100	0	0	Dark	1					1	ATAC11vsHTAC11x1
OG000012121	2.88908	300.001	Lithophyllon_undulatum_CIHKv1___TRINITY_DN46612_c5_g1_i1_g.166899	129	68.3943	LOW	22	17.05	50	38.76	36	27.91	21	16.28	117	111	120.43	Lithophyllon_undulatum_CIHKv1___TRINITY_DN46612_c5_g1_i1_g.166899	129	107	yes	class	Hexacorallia	137	111	81.02	68	0	0	68	0	0	100	26	25	1	0	96.1538	3.84615	0	Dark	1					1	ATAC11vsHTAC11x1
OG000012125	2.8802	299.094	Palythoa_caribaeorum_CMPRv1___ENSKHST00005028720	259	63.8235	LOW	91	35.14	85	32.82	29	11.2	54	20.85	114	110	205.62	Palythoa_caribaeorum_CMPRv1___ENSKHST00005028720	259	114	yes	class	Hexacorallia	137	110	80.29	68	0	5	63	0	7.35294	92.6471	27	11	16	0	40.7407	59.2593	0	Dark	1	ATAC8vsHTAC8x1				1	ATAC11vsHTAC11x1
OG000012136	2.89275	298.033	Stylophora_pistillata_GAJOv1___16660	189	54.7491	LOW	86	45.5	65	34.39	35	18.52	3	1.59	108	95	181.47	Stylophora_pistillata_GAJOv1___16660	189	96	yes	class	Hexacorallia	137	95	69.34	68	0	0	68	0	0	100	42	29	3	10	69.0476	7.14286	23.8095	Dark	1	ATAC7vsHTAC7x1;ATAC8vsHTAC8x1				1	ATAC11vsHTAC11x1
OG000012172	2.89358	296.734	Porites_astreoides_BBBMv1___32180-RA	209	50.8691	LOW	95	45.45	113	54.07	1	0.48	0	0	110	109	155.27	Porites_astreoides_BBBMv1___32180-RA	209	110	yes	phylum	Cnidaria	189	109	57.67	16	0	0	16	0	0	100	80	28	1	51	35	1.25	63.75	Dark	1					1
OG000012254	2.87859	295.439	Leptoseris_cf_scabra_TUUSv1___ANN28537-RA	399	49.9123	VERY_LOW	237	59.4	129	32.33	33	8.27	0	0	115	91	159.42	Leptoseris_cf_scabra_TUUSv1___ANN28537-RA	399	113	yes	class	Hexacorallia	137	91	66.42	68	0	0	68	0	0	100	46	35	3	8	76.087	6.52174	17.3913	Dark	2					1
OG000012257	2.86271	296.223	Stylophora_pistillata_GAJOv1___9135	470	37.6927	VERY_LOW	402	85.53	61	12.98	7	1.49	0	0	112	108	381.59	Stylophora_pistillata_GAJOv1___9135	470	112	yes	class	Hexacorallia	137	108	78.83	68	0	5	63	0	7.35294	92.6471	29	29	0	0	100	0	0	Dark	1					1	ATAC9vsHTHC9x1
OG000012263	2.84846	297.603	Orbicella_faveolata_HRUSv1___QW917_002482-T1	602	43.7694	VERY_LOW	463	76.91	53	8.8	69	11.46	17	2.82	109	106	453.5	Orbicella_faveolata_HRUSv1___QW917_002482-T1	602	108	yes	class	Hexacorallia	137	106	77.37	68	2	21	45	2.94118	30.8824	66.1765	31	31	0	0	100	0	0	Dark	1					1	ATAC11vsHTAC11x1
OG000012269	2.85027	296.327	Scolanthus_callimorphus_CRFRv1___1854.1	162	61.6833	LOW	42	25.93	71	43.83	35	21.6	14	8.64	114	113	157.31	Scolanthus_callimorphus_CRFRv1___1854.1	162	114	yes	class	Hexacorallia	137	113	82.48	68	0	1	67	0	1.47059	98.5294	24	4	20	0	16.6667	83.3333	0	Dark	1					1	ATAC10vsHTHC10x1;ATAC11vsHTAC11x1
OG000012271	2.85065	295.525	Platygyra_daedalea_NANAv1___14333	370	59.5275	LOW	96	25.95	189	51.08	81	21.89	4	1.08	110	105	204.14	Platygyra_daedalea_NANAv1___14333	370	110	yes	class	Hexacorallia	137	105	76.64	68	0	0	68	0	0	100	32	21	11	0	65.625	34.375	0	Dark	1					1	ATAC8vsHTAC8x1
OG000012274	2.84267	294.276	Porites_rus_AFSAv1___ENSGYQT00005040046	170	64.6364	LOW	35	20.59	60	35.29	75	44.12	0	0	118	115	160.41	Porites_rus_AFSAv1___ENSGYQT00005040046	170	118	yes	class	Hexacorallia	137	115	83.94	68	0	2	66	0	2.94118	97.0588	22	19	3	0	86.3636	13.6364	0	Dark	1					1	ATAC10vsHTHC10x1;ATAC11vsHTAC11x1	ATAC1vsATHC1x1
OG000012282	2.84347	293.094	Pseudodiploria_strigosa_REEFv1___24247	153	57.1154	LOW	53	34.64	76	49.67	22	14.38	2	1.31	101	98	143.69	Pseudodiploria_strigosa_REEFv1___24247	153	100	yes	class	Hexacorallia	137	98	71.53	68	0	0	68	0	0	100	39	34	2	3	87.1795	5.12821	7.69231	Dark	1					1	ATAC10vsHTHC10x1;ATAC11vsHTAC11x1	ATAC1vsHTHC1x1
OG000012327	2.8332	291.706	Rhodactis_osculifera_CMPRv1___ENSJQFT00000028989	122	57.0054	LOW	39	31.97	65	53.28	14	11.48	4	3.28	119	112	141.65	Rhodactis_osculifera_CMPRv1___ENSJQFT00000028989	122	116	yes	phylum	Cnidaria	189	112	59.25	16	0	0	16	0	0	100	77	57	14	6	74.026	18.1818	7.79221	Dark	0					0
OG000012341	2.81975	291.373	Dipsastraea_lizardensis_NAJPv1___GDZU01013130.1.p1	100	57.6955	LOW	47	47	25	25	28	28	0	0	105	74	250.29	Dipsastraea_lizardensis_NAJPv1___GDZU01013130.1.p1	100	102	yes	order	Scleractinia	118	74	62.71	87	0	0	87	0	0	100	44	10	6	28	22.7273	13.6364	63.6364	Dark	1					3
OG000012366	2.80748	291.97	Palythoa_caribaeorum_CMPRv1___ENSKHST00005039027	374	37.9969	VERY_LOW	336	89.84	38	10.16	0	0	0	0	106	102	365.58	Palythoa_caribaeorum_CMPRv1___ENSKHST00005039027	374	106	yes	class	Hexacorallia	137	102	74.45	68	10	20	38	14.7059	29.4118	55.8824	35	35	0	0	100	0	0	Dark	1					1
OG000012380	2.79395	291.567	Stylophora_pistillata_GAJOv1___18881	272	55.8193	LOW	152	55.88	68	25	13	4.78	39	14.34	117	108	246.21	Stylophora_pistillata_GAJOv1___18881	272	117	yes	class	Hexacorallia	137	108	78.83	68	5	37	26	7.35294	54.4118	38.2353	29	29	0	0	100	0	0	Dark	1	ATAC8vsHTAC8x1				1	ATAC10vsHTHC10x1;ATAC11vsHTAC11x1;ATAC9vsHTHC9x1
OG000012394	2.7958	290.157	Cyphastrea_salae_SIAUv1___ENSOFVT00000029792	117	55.2862	LOW	37	31.62	72	61.54	8	6.84	0	0	104	79	109.69	Cyphastrea_salae_SIAUv1___ENSOFVT00000029792	117	102	yes	class	Hexacorallia	137	79	57.66	68	47	21	0	69.1176	30.8824	0	58	58	0	0	100	0	0	Dark	0					1	ATAC11vsHTHC11x1;ATAC7vsHTHC7x1
OG000012395	2.78373	290.155	Stylophora_pistillata_GAJOv1___21958	326	46.5695	VERY_LOW	225	69.02	85	26.07	16	4.91	0	0	105	101	289.81	Stylophora_pistillata_GAJOv1___21958	326	105	yes	class	Hexacorallia	137	101	73.72	68	0	5	63	0	7.35294	92.6471	36	36	0	0	100	0	0	Dark	1	ATAC9vsATHC9x1				1	ATAC11vsHTAC11x1
OG000012405	2.77204	288.863	Pocillopora_verrucosa_XSCSv1___transcript_HQ_E1_1_transcript22325_f13p0_1032_m.878	129	64.2722	LOW	12	9.3	90	69.77	13	10.08	14	10.85	112	102	132.99	Pocillopora_verrucosa_XSCSv1___transcript_HQ_E1_1_transcript22325_f13p0_1032_m.878	129	112	yes	class	Hexacorallia	137	102	74.45	68	0	0	68	0	0	100	35	31	3	1	88.5714	8.57143	2.85714	Dark	1					1	ATAC11vsHTAC11x1
OG000012426	2.75886	288.642	Rhodactis_osculifera_CMPRv1___ENSJQFT00000019093	266	49.9256	VERY_LOW	152	57.14	89	33.46	25	9.4	0	0	113	113	261.97	Rhodactis_osculifera_CMPRv1___ENSJQFT00000019093	266	113	yes	class	Hexacorallia	137	113	82.48	68	5	25	38	7.35294	36.7647	55.8824	24	24	0	0	100	0	0	Dark	1					1	ATAC11vsHTAC11x1
OG000012427	2.74882	288.751	Plumapathes_pennacea_LAUSv1___ENSDKPT00000012647	277	67.0806	LOW	37	13.36	125	45.13	104	37.55	11	3.97	115	108	301.71	Plumapathes_pennacea_LAUSv1___ENSDKPT00000012647	277	115	yes	class	Hexacorallia	137	108	78.83	68	0	0	68	0	0	100	29	9	16	4	31.0345	55.1724	13.7931	Dark	1					1	ATAC11vsHTAC11x1
OG000012474	2.74791	292.068	Porites_lutea_OIAUv1.1___m8.19931.m1	512	51.272	LOW	277	54.1	212	41.41	10	1.95	13	2.54	108	99	717.8	Porites_lutea_OIAUv1.1___m8.19931.m1	512	108	yes	class	Hexacorallia	137	99	72.26	68	0	0	68	0	0	100	38	14	11	13	36.8421	28.9474	34.2105	Dark	1					1	ATAC11vsHTAC11x1;ATAC9vsHTHC9x1
OG000012488	2.74906	290.714	Stephanocoenia_intersepta_FTUSv1___ENSDDJT00000014250	103	66.9042	LOW	12	11.65	35	33.98	56	54.37	0	0	108	102	115.64	Stephanocoenia_intersepta_FTUSv1___ENSDDJT00000014250	103	108	yes	class	Hexacorallia	137	102	74.45	68	0	58	10	0	85.2941	14.7059	35	26	9	0	74.2857	25.7143	0	Dark	1					1	ATAC10vsHTHC10x1;ATAC11vsHTAC11x1;ATAC9vsHTHC9x1
OG000012492	2.74024	290.482	Pocillopora_cf_effusa_NAPFv3___00007777	471	48.6881	VERY_LOW	280	59.45	109	23.14	64	13.59	18	3.82	105	103	259.36	Pocillopora_cf_effusa_NAPFv3___00007777	471	105	yes	class	Hexacorallia	137	103	75.18	68	0	0	68	0	0	100	34	23	10	1	67.6471	29.4118	2.94118	Dark	1					1	ATAC11vsHTAC11x1	ATAC1vsHTHC1x1
OG000012496	2.75783	291.005	Montipora_capricornis_SICSv1___XP_068758800.1	682	32.2293	VERY_LOW	635	93.11	22	3.23	25	3.67	0	0	104	89	362.24	Montipora_capricornis_SICSv1___XP_068758800.1	682	98	yes	class	Hexacorallia	137	89	64.96	68	0	0	68	0	0	100	48	6	6	36	12.5	12.5	75	Dark	1					1
OG000012524	2.75109	290.559	Tubastraea_coccinea_BIHKv1___TRINITY_DN138426_c6_g2_i1_g.83906	243	31.5109	VERY_LOW	238	97.94	5	2.06	0	0	0	0	100	96	226.94	Tubastraea_coccinea_BIHKv1___TRINITY_DN138426_c6_g2_i1_g.83906	243	100	yes	class	Hexacorallia	137	96	70.07	68	0	0	68	0	0	100	41	31	10	0	75.6098	24.3902	0	Dark	1					1
OG000012529	2.75429	289.475	Goniopora_lobata_CIHKv1___TRINITY_DN72870_c3_g6_i1_g.172393	134	55.6213	LOW	60	44.78	46	34.33	28	20.9	0	0	106	102	142.29	Goniopora_lobata_CIHKv1___TRINITY_DN72870_c3_g6_i1_g.172393	134	106	yes	class	Hexacorallia	137	102	74.45	68	0	0	68	0	0	100	35	23	6	6	65.7143	17.1429	17.1429	Dark	1					1	ATAC11vsHTAC11x1	ATAC1vsHTHC1x1
OG000012534	2.75534	290.531	Montastraea_cavernosa_REEFv1___58115	146	55.9562	LOW	28	19.18	112	76.71	6	4.11	0	0	102	96	440.6	Montastraea_cavernosa_REEFv1___58115	146	101	yes	class	Hexacorallia	137	96	70.07	68	0	0	68	0	0	100	41	13	12	16	31.7073	29.2683	39.0244	Dark	1					1
OG000012545	2.75157	291.707	Platygyra_sinensis_SDTHv1___evm.model.contig_31292.3	603	39.7303	VERY_LOW	498	82.59	63	10.45	42	6.97	0	0	108	104	450.54	Platygyra_sinensis_SDTHv1___evm.model.contig_31292.3	603	108	yes	class	Hexacorallia	137	104	75.91	68	8	50	10	11.7647	73.5294	14.7059	33	33	0	0	100	0	0	Dark	1	ATAC8vsHTAC8x1				1
OG000012547	2.74952	298.165	Pocillopora_meandrina_KBHIv1___TS.g10711.t2	1012	35.7369	VERY_LOW	876	86.56	98	9.68	38	3.75	0	0	103	95	1219.95	Pocillopora_meandrina_KBHIv1___TS.g10711.t2	1012	97	yes	class	Hexacorallia	137	95	69.34	68	0	0	68	0	0	100	42	29	3	10	69.0476	7.14286	23.8095	Dark	3	ATAC8vsHTAC8x1				1
OG000012549	2.75133	298.765	Porites_compressa_KBHIv1___TS.g1931.t1b	466	60.0531	LOW	137	29.4	222	47.64	83	17.81	24	5.15	108	100	381.04	Porites_compressa_KBHIv1___TS.g1931.t1b	466	107	yes	class	Hexacorallia	137	100	72.99	68	0	0	68	0	0	100	37	29	8	0	78.3784	21.6216	0	Dark	1	ATAC9vsATHC9x1				1	ATAC10vsHTHC10x1;ATAC11vsHTAC11x1
OG000012581	2.74131	297.699	Siderastrea_radians_BBUSv1___ENSTHXT00000003959	267	52.9929	LOW	129	48.31	103	38.58	35	13.11	0	0	110	107	153.18	Siderastrea_radians_BBUSv1___ENSTHXT00000003959	267	110	yes	class	Hexacorallia	137	107	78.1	68	0	66	2	0	97.0588	2.94118	30	30	0	0	100	0	0	Dark	1					1	ATAC11vsHTAC11x1
OG000012597	2.72989	297.032	Turbinaria_peltata_BIHKv1___TRINITY_DN136480_c0_g2_i1_g.103829	198	54.1444	LOW	89	44.95	87	43.94	22	11.11	0	0	111	105	206.71	Turbinaria_peltata_BIHKv1___TRINITY_DN136480_c0_g2_i1_g.103829	198	111	yes	class	Hexacorallia	137	105	76.64	68	0	0	68	0	0	100	32	22	10	0	68.75	31.25	0	Dark	1					1	ATAC10vsHTHC10x1;ATAC11vsHTAC11x1;ATAC11vsHTHC11x1
OG000012600	2.719	296.513	Montipora_capitata_HIUSv1___ENSOPAT00000093222	251	51.8563	LOW	128	51	108	43.03	12	4.78	3	1.2	110	105	225.16	Montipora_capitata_HIUSv1___ENSOPAT00000093222	251	110	yes	class	Hexacorallia	137	105	76.64	68	0	8	60	0	11.7647	88.2353	32	32	0	0	100	0	0	Dark	1				Ambient3vsHighTemp3x9	1	ATAC11vsHTAC11x1
OG000012637	2.70878	295.548	Hydra_viridissima_99AUv1___scaffold540.g11.t1	169	38.3605	VERY_LOW	167	98.82	2	1.18	0	0	0	0	110	107	161.85	Hydra_viridissima_99AUv1___scaffold540.g11.t1	169	105	yes	phylum	Cnidaria	189	107	56.61	16	0	2	14	0	12.5	87.5	82	14	59	9	17.0732	71.9512	10.9756	Dark	1					1
OG000012638	2.70543	299.649	Dendrogyra_cylindrus_SACWv1___FUN_015756-T1	1451	45.8772	VERY_LOW	1193	82.22	156	10.75	66	4.55	36	2.48	102	60	916.92	Dendrogyra_cylindrus_SACWv1___FUN_015756-T1	1451	102	yes	order	Scleractinia	118	60	50.84	87	1	5	81	1.14943	5.74713	93.1034	58	34	24	0	58.6207	41.3793	0	Dark	1					1
OG000012650	2.69666	298.369	Seriatopora_hystrix_REEFv1___94977	120	56.6956	LOW	40	33.33	56	46.67	24	20	0	0	110	74	118.57	Seriatopora_hystrix_REEFv1___94977	120	110	yes	class	Hexacorallia	137	74	54.01	68	0	0	68	0	0	100	63	2	33	28	3.1746	52.381	44.4444	Dark	2	ATAC7vsHTAC7x1			Ambient3vsHighTemp3x18	3	ATAC10vsHTHC10x1;ATAC8vsHTAC8x2	ATAC1vsHTHC1x1;ATAC4vsHTHC4x1
OG000012654	2.69144	297.266	Porites_lutea_CIHKv1___TRINITY_DN70670_c2_g4_i1_g.176513	197	53.4771	LOW	100	50.76	59	29.95	38	19.29	0	0	109	105	139.65	Porites_lutea_CIHKv1___TRINITY_DN70670_c2_g4_i1_g.176513	197	109	yes	class	Hexacorallia	137	105	76.64	68	0	0	68	0	0	100	32	21	11	0	65.625	34.375	0	Dark	1				Ambient3vsHighTemp3x9;Ambient5vsHighTemp5x9	1	ATAC10vsHTHC10x1;ATAC11vsHTAC11x1;ATAC11vsHTHC11x1	ATAC1vsHTHC1x1
OG000012663	2.68897	296.103	Montipora_capitata_HIUSv1___ENSOPAT00000036958	196	52.2037	LOW	90	45.92	100	51.02	6	3.06	0	0	101	93	115.67	Montipora_capitata_HIUSv1___ENSOPAT00000036958	196	96	yes	class	Hexacorallia	137	93	67.88	68	0	0	68	0	0	100	44	17	18	9	38.6364	40.9091	20.4545	Dark	1					1	ATAC10vsHTHC10x1;ATAC9vsHTAC9x1
OG000012698	2.70386	295.493	Pocillopora_acuta_KBHIv2___RNAseq.g23417.t1	285	37.7172	VERY_LOW	234	82.11	50	17.54	1	0.35	0	0	99	98	198.36	Pocillopora_acuta_KBHIv2___RNAseq.g23417.t1	285	67	yes	class	Hexacorallia	137	98	71.53	68	0	0	68	0	0	100	39	25	3	11	64.1026	7.69231	28.2051	Dark	1	ATAC8vsHTAC8x1				1	ATAC10vsHTHC10x1	ATAC1vsHTHC1x1
OG000012699	2.71175	294.525	Pachyseris_speciosa_OIAUv0.12___0.1.m1.14927.m1	153	66.415	LOW	24	15.69	69	45.1	55	35.95	5	3.27	109	104	153.45	Pachyseris_speciosa_OIAUv0.12___0.1.m1.14927.m1	153	109	yes	class	Hexacorallia	137	104	75.91	68	0	7	61	0	10.2941	89.7059	33	24	9	0	72.7273	27.2727	0	Dark	1	ATAC8vsHTAC8x1;ATAC9vsATHC9x1			Ambient3vsHighTemp3x9	1	ATAC10vsHTHC10x1;ATAC11vsHTAC11x1
OG000012730	2.71095	293.153	Rhodactis_osculifera_CMPRv1___ENSJQFT00000000911	74	61.9849	LOW	1	1.35	58	78.38	15	20.27	0	0	107	70	88.25	Rhodactis_osculifera_CMPRv1___ENSJQFT00000000911	74	106	yes	class	Hexacorallia	137	70	51.09	68	0	0	68	0	0	100	67	19	38	10	28.3582	56.7164	14.9254	Dark	0					2	ATAC10vsHTHC10x1;ATAC11vsHTAC11x1;ATAC9vsHTHC9x1	ATAC5vsHTAC5x1
OG000012738	2.70099	293.326	Platygyra_daedalea_NANAv1___5902	571	54.2486	LOW	323	56.57	97	16.99	81	14.19	70	12.26	107	99	319.36	Platygyra_daedalea_NANAv1___5902	571	107	yes	class	Hexacorallia	137	99	72.26	68	0	13	55	0	19.1176	80.8824	38	38	0	0	100	0	0	Dark	1					1	ATAC11vsHTAC11x1
OG000012745	2.71535	292.181	Montipora_cactus_SLJPv2___sc0000313.g0016.t1	165	39.7016	VERY_LOW	138	83.64	27	16.36	0	0	0	0	108	106	120.47	Montipora_cactus_SLJPv2___sc0000313.g0016.t1	165	108	yes	class	Hexacorallia	137	106	77.37	68	0	23	45	0	33.8235	66.1765	31	31	0	0	100	0	0	Dark	1	ATAC9vsATHC9x1				1	ATAC10vsHTHC10x1	ATAC1vsHTHC1x1
OG000012748	2.71112	292.168	Astreopora_myriophthalma_SLJPv2___sc0000097.g0037.t1	316	44.5051	VERY_LOW	243	76.9	73	23.1	0	0	0	0	97	94	289.92	Astreopora_myriophthalma_SLJPv2___sc0000097.g0037.t1	316	96	yes	class	Hexacorallia	137	94	68.61	68	0	0	68	0	0	100	43	34	3	6	79.0698	6.97674	13.9535	Dark	1					1	ATAC10vsHTHC10x1;ATAC11vsHTAC11x1
OG000012755	2.70267	291.011	Palythoa_variabilis_PCBRv1___GCVI01063935.1.p1	111	81.0459	CONFIDENT	3	2.7	20	18.02	55	49.55	33	29.73	106	84	112.08	Palythoa_variabilis_PCBRv1___GCVI01063935.1.p1	111	106	yes	class	Hexacorallia	137	84	61.31	68	0	11	57	0	16.1765	83.8235	53	40	13	0	75.4717	24.5283	0	Dark	1					1	ATAC11vsHTAC11x1
OG000012784	2.69381	292.173	Platygyra_sinensis_SDTHv1___evm.model.scaffold_74846.2	571	43.5099	VERY_LOW	392	68.65	113	19.79	66	11.56	0	0	93	90	498.28	Platygyra_sinensis_SDTHv1___evm.model.scaffold_74846.2	571	93	yes	class	Hexacorallia	137	90	65.69	68	0	5	63	0	7.35294	92.6471	47	47	0	0	100	0	0	Dark	1					1
OG000012785	2.70321	291.642	Plumapathes_pennacea_LAUSv1___ENSDKPT00000036010	267	70.0208	CONFIDENT	63	23.6	70	26.22	61	22.85	73	27.34	100	99	203.51	Plumapathes_pennacea_LAUSv1___ENSDKPT00000036010	267	99	yes	phylum	Cnidaria	189	99	52.38	16	0	0	16	0	0	100	90	39	7	44	43.3333	7.77778	48.8889	Dark	1					1
OG000012795	2.69299	291.849	Stylophora_pistillata_GAJOv1___16584	356	49.4333	VERY_LOW	231	64.89	75	21.07	48	13.48	2	0.56	105	98	324.8	Stylophora_pistillata_GAJOv1___16584	356	105	yes	class	Hexacorallia	137	98	71.53	68	0	0	68	0	0	100	39	36	3	0	92.3077	7.69231	0	Dark	1					1	ATAC10vsHTHC10x1
OG000012797	2.68561	291.787	Turbinaria_peltata_BIHKv1___TRINITY_DN148161_c5_g2_i1_g.299850	113	57.7259	LOW	33	29.2	60	53.1	20	17.7	0	0	98	93	281.1	Turbinaria_peltata_BIHKv1___TRINITY_DN148161_c5_g2_i1_g.299850	113	96	yes	class	Hexacorallia	137	93	67.88	68	0	0	68	0	0	100	44	15	20	9	34.0909	45.4545	20.4545	Dark	1					1
OG000012833	2.67563	291.412	Nematostella_vectensis_RRUSv1___NVEC200_015291_1.1	244	52.6176	LOW	110	45.08	110	45.08	24	9.84	0	0	108	107	232.85	Nematostella_vectensis_RRUSv1___NVEC200_015291_1.1	244	108	yes	class	Hexacorallia	137	107	78.1	68	61	7	0	89.7059	10.2941	0	30	30	0	0	100	0	0	Dark	2					1	ATAC11vsHTAC11x1	ATAC1vsATHC1x1;ATAC1vsHTHC1x1
OG000012835	2.66726	290.722	Acropora_nasuta_SLJPv1___s0264.g25.t1	382	79.0108	CONFIDENT	34	8.9	50	13.09	178	46.6	120	31.41	111	69	184.86	Acropora_nasuta_SLJPv1___s0264.g25.t1	382	111	yes	class	Hexacorallia	137	69	50.36	68	0	0	68	0	0	100	68	58	10	0	85.2941	14.7059	0	Dark	1					0
OG000012838	2.66388	290.484	Anthopleura_xanthogrammica_NAUSv1___ENSOJPT00000012933	280	65.8183	LOW	83	29.64	74	26.43	60	21.43	63	22.5	101	96	250.17	Anthopleura_xanthogrammica_NAUSv1___ENSOJPT00000012933	280	101	yes	class	Hexacorallia	137	96	70.07	68	16	43	9	23.5294	63.2353	13.2353	41	41	0	0	100	0	0	Dark	1					1
OG000012844	2.6763	289.512	Seriatopora_hystrix_REEFv1___41215	117	53.0184	LOW	40	34.19	77	65.81	0	0	0	0	100	93	122.04	Seriatopora_hystrix_REEFv1___41215	117	100	yes	class	Hexacorallia	137	93	67.88	68	0	45	23	0	66.1765	33.8235	44	44	0	0	100	0	0	Dark	1	ATAC8vsHTAC8x1				1	ATAC10vsHTHC10x1;ATAC11vsHTAC11x1;ATAC9vsHTHC9x1
OG000012872	2.66896	289.268	Porites_rus_NAIDv1___5223_t	248	45.3882	VERY_LOW	185	74.6	8	3.23	55	22.18	0	0	103	100	248.38	Porites_rus_NAIDv1___5223_t	248	103	yes	class	Hexacorallia	137	100	72.99	68	0	0	68	0	0	100	37	33	4	0	89.1892	10.8108	0	Dark	1				Ambient3vsHighTemp3x9;Ambient5vsHighTemp5x9	1
OG000012876	2.70694	288.44	Turbinaria_peltata_BIHKv1___TRINITY_DN131161_c0_g1_i1_g.73779	169	63.1636	LOW	15	8.88	122	72.19	14	8.28	18	10.65	95	94	136.53	Turbinaria_peltata_BIHKv1___TRINITY_DN131161_c0_g1_i1_g.73779	169	95	yes	class	Hexacorallia	137	94	68.61	68	0	0	68	0	0	100	43	16	11	16	37.2093	25.5814	37.2093	Dark	1					1	ATAC11vsHTAC11x1
OG000012881	2.71347	287.657	Ricordea_yuma_NAAUv1___GELN01047345.1.p1	155	55.7781	LOW	44	28.39	98	63.23	13	8.39	0	0	103	102	154.32	Ricordea_yuma_NAAUv1___GELN01047345.1.p1	155	103	yes	class	Hexacorallia	137	102	74.45	68	0	0	68	0	0	100	35	4	15	16	11.4286	42.8571	45.7143	Dark	1					1		ATAC1vsHTHC1x1
OG000012883	2.72791	289.4	Astrangia_poculata_FWUSv1___1.2657	865	48.9027	VERY_LOW	621	71.79	152	17.57	48	5.55	44	5.09	97	85	606.28	Astrangia_poculata_FWUSv1___1.2657	864	69	yes	class	Hexacorallia	137	85	62.04	68	0	0	68	0	0	100	52	41	1	10	78.8462	1.92308	19.2308	Dark	1					1
OG000012893	2.71844	289.379	Oculina_arbuscula_RJUSv1___ENSPTBT00000020800	326	39.6598	VERY_LOW	266	81.6	60	18.4	0	0	0	0	100	69	285.59	Oculina_arbuscula_RJUSv1___ENSPTBT00000020800	326	91	yes	class	Hexacorallia	137	69	50.36	68	0	5	63	0	7.35294	92.6471	68	65	3	0	95.5882	4.41176	0	Dark	1					2
OG000012924	2.70911	289.082	Stylophora_pistillata_GAJOv1___16477	94	63.1578	LOW	11	11.7	60	63.83	23	24.47	0	0	105	102	238.59	Stylophora_pistillata_GAJOv1___16477	94	97	yes	class	Hexacorallia	137	102	74.45	68	0	0	68	0	0	100	35	23	7	5	65.7143	20	14.2857	Dark	1					1	ATAC11vsHTAC11x1	ATAC1vsHTHC1x1
OG000012939	2.70176	289.592	Porites_rus_NAIDv1___11864_t	674	60.7379	LOW	286	42.43	178	26.41	132	19.58	78	11.57	100	96	381.02	Porites_rus_NAIDv1___11864_t	674	88	yes	class	Hexacorallia	137	96	70.07	68	0	0	68	0	0	100	41	38	3	0	92.6829	7.31707	0	Dark	1					1	ATAC11vsHTAC11x1
OG000012942	2.69382	290.7	Nematostella_vectensis_RRUSv1___NVEC200_015140_1.1	408	58.3761	LOW	198	48.53	68	16.67	111	27.21	31	7.6	98	94	494.66	Nematostella_vectensis_RRUSv1___NVEC200_015140_1.1	408	98	yes	class	Hexacorallia	137	94	68.61	68	0	0	68	0	0	100	43	33	10	0	76.7442	23.2558	0	Dark	2					1
OG000012974	2.69527	289.765	Plumapathes_pennacea_LAUSv1___ENSDKPT00000037440	119	63.5528	LOW	11	9.24	73	61.34	35	29.41	0	0	99	98	118.52	Plumapathes_pennacea_LAUSv1___ENSDKPT00000037440	119	99	yes	class	Hexacorallia	137	98	71.53	68	0	6	62	0	8.82353	91.1765	39	34	5	0	87.1795	12.8205	0	Dark	1					1
OG000012975	2.6872	289.32	Dipsastraea_rotumana_BIHKv1___TRINITY_DN221387_c0_g1_i3_g.265296	195	55.7737	LOW	72	36.92	96	49.23	27	13.85	0	0	101	99	209.04	Dipsastraea_rotumana_BIHKv1___TRINITY_DN221387_c0_g1_i3_g.265296	195	86	yes	class	Hexacorallia	137	99	72.26	68	0	0	68	0	0	100	38	31	3	4	81.5789	7.89474	10.5263	Dark	1					1	ATAC11vsHTAC11x1
OG000012977	2.68058	289.126	Porites_cylindrica_VLFJv1___ENSZOFT00000005296	228	57.0199	LOW	87	38.16	95	41.67	46	20.18	0	0	98	97	252.83	Porites_cylindrica_VLFJv1___ENSZOFT00000005296	228	98	yes	class	Hexacorallia	137	97	70.8	68	0	0	68	0	0	100	40	36	2	2	90	5	5	Dark	1					1	ATAC11vsHTAC11x1
OG000012979	2.67701	288.503	Porites_australiensis_SLJPv1___s0045.g62.t1	551	42.771	VERY_LOW	455	82.58	75	13.61	21	3.81	0	0	101	99	174.89	Porites_australiensis_SLJPv1___s0045.g62.t1	551	93	yes	class	Hexacorallia	137	99	72.26	68	0	0	68	0	0	100	38	24	2	12	63.1579	5.26316	31.5789	Dark	1					1	ATAC9vsHTHC9x1
OG000012984	2.67861	288.933	Actinostola_sp_cb2023_IONAv1___KAK3744482.1	767	53.3818	LOW	457	59.58	170	22.16	89	11.6	51	6.65	84	71	383.8	Actinostola_sp_cb2023_IONAv1___KAK3744482.1	767	81	yes	class	Hexacorallia	137	71	51.82	68	0	0	68	0	0	100	66	4	3	59	6.06061	4.54545	89.3939	Dark	1					1
OG000013007	2.67132	288.793	Tubastraea_coccinea_NAVNv1___TcoG004308	247	60.1837	LOW	94	38.06	85	34.41	54	21.86	14	5.67	85	85	258.02	Tubastraea_coccinea_NAVNv1___TcoG004308	247	85	yes	class	Hexacorallia	137	85	62.04	68	0	1	67	0	1.47059	98.5294	52	50	2	0	96.1538	3.84615	0	Dark	1				Ambient5vsHighTemp5x9	1
OG000013014	2.66491	288.128	Porites_compressa_KBHIv1___RNAseq.g24450.t1	199	60.8722	LOW	53	26.63	96	48.24	36	18.09	14	7.04	99	98	162.68	Porites_compressa_KBHIv1___RNAseq.g24450.t1	199	98	yes	class	Hexacorallia	137	98	71.53	68	0	0	68	0	0	100	39	25	3	11	64.1026	7.69231	28.2051	Dark	1					0
OG000013063	2.65848	289.49	Platygyra_daedalea_NANAv1___4538	1531	33.7394	VERY_LOW	1437	93.86	13	0.85	81	5.29	0	0	98	91	550.65	Platygyra_daedalea_NANAv1___4538	1531	98	yes	order	Scleractinia	118	91	77.11	87	1	5	81	1.14943	5.74713	93.1034	27	19	8	0	70.3704	29.6296	0	Dark	1					1	ATAC11vsHTAC11x1
OG000013101	2.65252	289.079	Stephanocoenia_intersepta_FTUSv1___ENSDDJT00000040541	371	53.4996	LOW	182	49.06	116	31.27	63	16.98	10	2.7	101	99	212.12	Stephanocoenia_intersepta_FTUSv1___ENSDDJT00000040541	371	101	yes	class	Hexacorallia	137	99	72.26	68	0	0	68	0	0	100	38	35	3	0	92.1053	7.89474	0	Dark	1	ATAC8vsHTAC8x1				1	ATAC10vsHTHC10x1;ATAC11vsHTAC11x1;ATAC11vsHTHC11x1
OG000013114	2.64423	289.214	Tubastraea_coccinea_BIHKv1___TRINITY_DN133490_c0_g2_i2_g.45684	348	45.4325	VERY_LOW	263	75.57	48	13.79	37	10.63	0	0	103	101	314.17	Tubastraea_coccinea_BIHKv1___TRINITY_DN133490_c0_g2_i2_g.45684	348	103	yes	class	Hexacorallia	137	101	73.72	68	0	19	49	0	27.9412	72.0588	36	36	0	0	100	0	0	Dark	1	ATAC9vsATHC9x1				1	ATAC10vsHTHC10x1;ATAC11vsHTAC11x1;ATAC9vsHTHC9x1
OG000013118	2.63669	288.945	Siderastrea_siderea_SACWv1___FUN_034735-T1	264	57.6446	LOW	144	54.55	42	15.91	29	10.98	49	18.56	101	97	238.04	Siderastrea_siderea_SACWv1___FUN_034735-T1	264	101	yes	class	Hexacorallia	137	97	70.8	68	0	1	67	0	1.47059	98.5294	40	30	10	0	75	25	0	Dark	1	ATAC8vsHTAC8x1				1
OG000013123	2.65197	288.246	Porites_lutea_OIAUv1.1___m8.9171.m1	330	42.3228	VERY_LOW	264	80	30	9.09	27	8.18	9	2.73	95	93	147.06	Porites_lutea_OIAUv1.1___m8.9171.m1	330	95	yes	class	Hexacorallia	137	93	67.88	68	0	0	68	0	0	100	44	26	5	13	59.0909	11.3636	29.5455	Dark	1		ATAC3vsHTHC3x1			1	ATAC10vsHTHC10x1;ATAC11vsHTAC11x1	ATAC1vsATHC1x1;ATAC1vsHTHC1x1
OG000013158	2.64579	288.952	Pavona_decussata_SIHKv1___TRINITY_DN92460_c0_g3_i3_g.382523	301	40.4767	VERY_LOW	260	86.38	40	13.29	1	0.33	0	0	96	87	430.84	Pavona_decussata_SIHKv1___TRINITY_DN92460_c0_g3_i3_g.382523	301	96	yes	order	Scleractinia	118	87	73.72	87	0	0	87	0	0	100	31	10	20	1	32.2581	64.5161	3.22581	Dark	1					1	ATAC11vsHTAC11x1
OG000013200	2.64313	288.756	Leptoseris_cf_scabra_TUUSv1___ANN07708-RA	515	62.6676	LOW	151	29.32	137	26.6	193	37.48	34	6.6	96	94	249.18	Leptoseris_cf_scabra_TUUSv1___ANN07708-RA	515	96	yes	class	Hexacorallia	137	94	68.61	68	0	14	54	0	20.5882	79.4118	43	43	0	0	100	0	0	Dark	1					1
OG000013236	2.63925	288.512	Madracis_auretenra_BSCWv1___ENSIHXT00000036764	112	51.232	LOW	69	61.61	13	11.61	30	26.79	0	0	87	81	233.77	Madracis_auretenra_BSCWv1___ENSIHXT00000036764	112	80	yes	class	Hexacorallia	137	81	59.12	68	0	0	68	0	0	100	56	50	6	0	89.2857	10.7143	0	Dark	1					1
OG000013244	2.63283	288.082	Seriatopora_hystrix_REEFv1___45099	120	37.0464	VERY_LOW	113	94.17	7	5.83	0	0	0	0	98	93	202.29	Seriatopora_hystrix_REEFv1___45099	120	88	yes	class	Hexacorallia	137	93	67.88	68	0	0	68	0	0	100	44	39	2	3	88.6364	4.54545	6.81818	Dark	1					1	ATAC10vsHTHC10x1;ATAC11vsHTAC11x1
OG000013293	2.63198	287.314	Porites_rus_NAIDv1___16405_t	109	64.9665	LOW	27	24.77	40	36.7	40	36.7	2	1.83	89	89	117.51	Porites_rus_NAIDv1___16405_t	109	84	yes	class	Hexacorallia	137	89	64.96	68	0	0	68	0	0	100	48	13	21	14	27.0833	43.75	29.1667	Dark	0					1
OG000013298	2.63079	289.466	Acropora_microphthalma_SLJPv1___s0008.g95.t1	1163	35.9233	VERY_LOW	1143	98.28	20	1.72	0	0	0	0	92	73	751.63	Acropora_microphthalma_SLJPv1___s0008.g95.t1	1163	92	yes	class	Hexacorallia	137	73	53.28	68	0	0	68	0	0	100	64	48	3	13	75	4.6875	20.3125	Dark	1	ATAC8vsHTAC8x1;ATAC9vsATHC9x1				1
OG000013300	2.62738	288.602	Pavona_decussata_SIHKv1___TRINITY_DN86173_c0_g3_i1_g.318403	136	55.0368	LOW	55	40.44	59	43.38	22	16.18	0	0	97	91	111.72	Pavona_decussata_SIHKv1___TRINITY_DN86173_c0_g3_i1_g.318403	136	64	yes	class	Hexacorallia	137	91	66.42	68	0	0	68	0	0	100	46	21	12	13	45.6522	26.087	28.2609	Dark	1					1	ATAC11vsHTAC11x1;ATAC11vsHTHC11x1
OG000013308	2.62464	287.828	Pavona_decussata_SIHKv1___TRINITY_DN81395_c0_g2_i2_g.273822	106	63.3739	LOW	17	16.04	51	48.11	38	35.85	0	0	89	70	114.49	Pavona_decussata_SIHKv1___TRINITY_DN81395_c0_g2_i2_g.273822	106	84	yes	class	Hexacorallia	137	70	51.09	68	0	0	68	0	0	100	67	12	38	17	17.9104	56.7164	25.3731	Dark	1					1
OG000013352	2.62439	286.966	Platygyra_sinensis_SDTHv1___evm.model.contig_32466.1	174	49.2128	VERY_LOW	124	71.26	32	18.39	16	9.2	2	1.15	99	76	112.47	Platygyra_sinensis_SDTHv1___evm.model.contig_32466.1	174	87	yes	class	Hexacorallia	137	76	55.47	68	0	0	68	0	0	100	61	6	45	10	9.83607	73.7705	16.3934	Dark	2					1
OG000013392	2.6229	286.302	Tubastraea_coccinea_BIHKv1___TRINITY_DN138272_c0_g2_i1_g.81973	180	62.7336	LOW	47	26.11	84	46.67	20	11.11	29	16.11	93	92	142.53	Tubastraea_coccinea_BIHKv1___TRINITY_DN138272_c0_g2_i1_g.81973	180	93	yes	class	Hexacorallia	137	92	67.15	68	0	11	57	0	16.1765	83.8235	45	45	0	0	100	0	0	Dark	2					1
OG000013439	2.61636	285.868	Discosoma_sp_MSMEv1___evm.model.scaffold_5.27	340	60.2174	LOW	72	21.18	194	57.06	68	20	6	1.76	95	94	193.55	Discosoma_sp_MSMEv1___evm.model.scaffold_5.27	340	95	yes	class	Hexacorallia	137	94	68.61	68	0	0	68	0	0	100	43	33	10	0	76.7442	23.2558	0	Dark	1					1
OG000013441	2.60965	286.081	Stephanocoenia_intersepta_FTUSv1___ENSDDJT00000003513	363	39.1441	VERY_LOW	326	89.81	37	10.19	0	0	0	0	95	91	331.61	Stephanocoenia_intersepta_FTUSv1___ENSDDJT00000003513	363	95	yes	class	Hexacorallia	137	91	66.42	68	0	0	68	0	0	100	46	35	11	0	76.087	23.913	0	Dark	1					1	ATAC11vsHTAC11x1
OG000013443	2.60701	285.264	Montipora_peltiformis_BIHKv1___TRINITY_DN38527_c0_g1_i1_g.36080	148	70.2372	CONFIDENT	20	13.51	50	33.78	55	37.16	23	15.54	95	93	109.64	Montipora_peltiformis_BIHKv1___TRINITY_DN38527_c0_g1_i1_g.36080	148	95	yes	class	Hexacorallia	137	93	67.88	68	0	0	68	0	0	100	44	38	4	2	86.3636	9.09091	4.54545	Dark	1					1	ATAC10vsHTHC10x1;ATAC11vsHTAC11x1	ATAC1vsHTHC1x1
OG000013451	2.61376	284.593	Siderastrea_siderea_SACWv1___FUN_005937-T1	131	55.0049	LOW	37	28.24	89	67.94	5	3.82	0	0	87	87	126.49	Siderastrea_siderea_SACWv1___FUN_005937-T1	131	84	yes	class	Hexacorallia	137	87	63.5	68	0	0	68	0	0	100	50	36	4	10	72	8	20	Dark	1					1
OG000013467	2.6151	283.91	Stephanocoenia_intersepta_FTUSv1___ENSDDJT00000042286	115	49.4026	VERY_LOW	68	59.13	41	35.65	6	5.22	0	0	89	87	125.91	Stephanocoenia_intersepta_FTUSv1___ENSDDJT00000042286	115	89	yes	class	Hexacorallia	137	87	63.5	68	0	1	67	0	1.47059	98.5294	50	48	2	0	96	4	0	Dark	1	ATAC7vsHTAC7x1				1	ATAC11vsHTAC11x1	ATAC1vsHTHC1x1
OG000013506	2.60896	283.59	Siderastrea_radians_BBUSv1___ENSTHXT00000031035	216	69.8292	LOW	33	15.28	67	31.02	80	37.04	36	16.67	84	83	204.74	Siderastrea_radians_BBUSv1___ENSTHXT00000031035	216	84	yes	class	Hexacorallia	137	83	60.58	68	0	0	68	0	0	100	54	49	5	0	90.7407	9.25926	0	Dark	1	ATAC9vsATHC9x1				1
OG000013508	2.62769	283.027	Montipora_foliosa_XSCSv1___transcript_HQ_E3_1_transcript25099_f42p0_532_m.567	106	52.3469	LOW	66	62.26	24	22.64	16	15.09	0	0	78	64	132.96	Montipora_foliosa_XSCSv1___transcript_HQ_E3_1_transcript25099_f42p0_532_m.567	106	27	no	order	Scleractinia	118	64	54.23	87	0	0	87	0	0	100	54	4	11	39	7.40741	20.3704	72.2222	Dark	1					0
OG000013519	2.62196	282.746	Montipora_capricornis_UDUKv1___ENSGWMT00005025781	209	62.383	LOW	86	41.15	54	25.84	29	13.88	40	19.14	88	86	216.32	Montipora_capricornis_UDUKv1___ENSGWMT00005025781	209	88	yes	class	Hexacorallia	137	86	62.77	68	0	10	58	0	14.7059	85.2941	51	51	0	0	100	0	0	Dark	1					1	ATAC10vsHTHC10x1;ATAC11vsHTAC11x1
OG000013572	2.62156	283.072	Pocillopora_meandrina_KBHIv1___RNAseq.g10174.t1	359	47.3073	VERY_LOW	200	55.71	151	42.06	8	2.23	0	0	88	83	360.67	Pocillopora_meandrina_KBHIv1___RNAseq.g10174.t1	359	81	yes	class	Hexacorallia	137	83	60.58	68	0	0	68	0	0	100	54	51	3	0	94.4444	5.55556	0	Dark	1					1
OG000013680	2.62323	282.331	Plumapathes_pennacea_LAUSv1___ENSDKPT00000043652	104	59.1796	LOW	30	28.85	49	47.12	25	24.04	0	0	90	87	109.22	Plumapathes_pennacea_LAUSv1___ENSDKPT00000043652	104	90	yes	class	Hexacorallia	137	87	63.5	68	0	7	61	0	10.2941	89.7059	50	38	12	0	76	24	0	Dark	1					1	ATAC10vsHTHC10x1;ATAC11vsHTAC11x1;ATAC11vsHTHC11x1
OG000013714	2.63056	281.775	Porites_astreoides_BBBMv1___16484-RA	76	47.7411	VERY_LOW	47	61.84	29	38.16	0	0	0	0	78	75	131.18	Porites_astreoides_BBBMv1___16484-RA	76	75	yes	class	Hexacorallia	137	75	54.74	68	0	0	68	0	0	100	62	8	6	48	12.9032	9.67742	77.4194	Dark	1					1
OG000013722	2.62792	281.378	Ricordea_yuma_NAAUv1___GELN01009159.1.p1	182	72.9755	CONFIDENT	19	10.44	49	26.92	94	51.65	20	10.99	90	88	187.84	Ricordea_yuma_NAAUv1___GELN01009159.1.p1	182	90	yes	class	Hexacorallia	137	88	64.23	68	0	29	39	0	42.6471	57.3529	49	49	0	0	100	0	0	Dark	1					2
OG000013726	2.62539	280.828	Plumapathes_pennacea_LAUSv1___ENSDKPT00000043676	135	61.9468	LOW	33	24.44	48	35.56	54	40	0	0	79	77	132.7	Plumapathes_pennacea_LAUSv1___ENSDKPT00000043676	135	79	yes	class	Hexacorallia	137	77	56.2	68	0	0	68	0	0	100	60	46	14	0	76.6667	23.3333	0	Dark	1					1
OG000013765	2.62013	280.271	Tubastraea_coccinea_BIHKv1___TRINITY_DN149483_c0_g1_i1_g.241087	137	66.3814	LOW	6	4.38	83	60.58	48	35.04	0	0	88	87	145.08	Tubastraea_coccinea_BIHKv1___TRINITY_DN149483_c0_g1_i1_g.241087	137	88	yes	class	Hexacorallia	137	87	63.5	68	20	45	3	29.4118	66.1765	4.41176	50	50	0	0	100	0	0	Dark	1					1	ATAC10vsHTHC10x1;ATAC11vsHTAC11x1
OG000013766	2.61472	279.737	Pocillopora_verrucosa_XSCSv1___transcript_HQ_E1_1_transcript21257_f12p0_1142_m.599	152	55.9167	LOW	60	39.47	63	41.45	29	19.08	0	0	88	87	149.49	Pocillopora_verrucosa_XSCSv1___transcript_HQ_E1_1_transcript21257_f12p0_1142_m.599	152	88	yes	class	Hexacorallia	137	87	63.5	68	0	6	62	0	8.82353	91.1765	50	50	0	0	100	0	0	Dark	1	ATAC9vsATHC9x1				1	ATAC10vsHTHC10x1;ATAC11vsHTAC11x1
OG000013770	2.61463	279.128	Pachyseris_speciosa_OIAUv0.12___0.1.m1.29820.m1	101	55.6134	LOW	50	49.5	34	33.66	17	16.83	0	0	77	76	108.75	Pachyseris_speciosa_OIAUv0.12___0.1.m1.29820.m1	101	77	yes	class	Hexacorallia	137	76	55.47	68	0	0	68	0	0	100	61	45	4	12	73.7705	6.55738	19.6721	Dark	1	ATAC8vsHTAC8x1				1
OG000013780	2.60877	278.985	Stylophora_pistillata_GAJOv1___1967	250	46.1916	VERY_LOW	179	71.6	62	24.8	9	3.6	0	0	89	86	244.3	Stylophora_pistillata_GAJOv1___1967	250	89	yes	class	Hexacorallia	137	86	62.77	68	0	0	68	0	0	100	51	38	2	11	74.5098	3.92157	21.5686	Dark	1					1	ATAC10vsHTHC10x1
OG000013787	2.6034	278.333	Turbinaria_peltata_BIHKv1___TRINITY_DN138715_c0_g1_i1_g.129506	110	65.0106	LOW	15	13.64	44	40	51	46.36	0	0	87	87	115.8	Turbinaria_peltata_BIHKv1___TRINITY_DN138715_c0_g1_i1_g.129506	110	87	yes	class	Hexacorallia	137	87	63.5	68	0	16	52	0	23.5294	76.4706	50	50	0	0	100	0	0	Dark	1					1	ATAC10vsHTHC10x1;ATAC11vsHTAC11x1
OG000013874	2.59796	278.164	Siderastrea_radians_BBUSv1___ENSTHXT00000080735	281	77.945	CONFIDENT	6	2.14	65	23.13	162	57.65	48	17.08	86	73	235.19	Siderastrea_radians_BBUSv1___ENSTHXT00000080735	281	86	yes	class	Hexacorallia	137	73	53.28	68	0	0	68	0	0	100	64	52	12	0	81.25	18.75	0	Dark	0					0
OG000013876	2.61068	278.219	Lophelia_pertusa_SBUSv1___OS493_019755-T1	310	74.0113	CONFIDENT	72	23.23	36	11.61	84	27.1	118	38.06	88	82	291.89	Lophelia_pertusa_SBUSv1___OS493_019755-T1	310	88	yes	order	Scleractinia	118	82	69.49	87	19	16	52	21.8391	18.3908	59.7701	36	36	0	0	100	0	0	Dark	1					0
OG000013888	2.60529	278.172	Plumapathes_pennacea_LAUSv1___ENSDKPT00000041016	307	47.9441	VERY_LOW	190	61.89	85	27.69	28	9.12	4	1.3	85	84	265.98	Plumapathes_pennacea_LAUSv1___ENSDKPT00000041016	307	85	yes	class	Hexacorallia	137	84	61.31	68	0	14	54	0	20.5882	79.4118	53	53	0	0	100	0	0	Dark	1					1
OG000013948	2.61944	277.577	Stephanocoenia_intersepta_FTUSv1___ENSDDJT00000023777	85	57.2372	LOW	27	31.76	41	48.24	17	20	0	0	80	80	113.79	Stephanocoenia_intersepta_FTUSv1___ENSDDJT00000023777	85	53	yes	class	Hexacorallia	137	80	58.39	68	0	0	68	0	0	100	57	40	6	11	70.1754	10.5263	19.2982	Dark	1					1	ATAC9vsHTHC9x1	ATAC1vsHTHC1x1
OG000013951	2.61384	277.233	Porites_rus_AFSAv1___ENSGYQT00005038879	184	78.3515	CONFIDENT	17	9.24	23	12.5	100	54.35	44	23.91	85	83	187.71	Porites_rus_AFSAv1___ENSGYQT00005038879	184	85	yes	class	Hexacorallia	137	83	60.58	68	61	7	0	89.7059	10.2941	0	54	54	0	0	100	0	0	Dark	0					1	ATAC10vsHTHC10x1;ATAC11vsHTAC11x1	ATAC1vsHTHC1x1
OG000013954	2.61272	277.076	Montipora_efflorescens_SLJPv2___sc0000446.g0010.t1	347	57.3097	LOW	127	36.6	145	41.79	73	21.04	2	0.58	74	74	229.92	Montipora_efflorescens_SLJPv2___sc0000446.g0010.t1	347	72	yes	class	Hexacorallia	137	74	54.01	68	0	0	68	0	0	100	63	60	3	0	95.2381	4.7619	0	Dark	1					1
OG000013999	2.60722	276.794	Plumapathes_pennacea_LAUSv1___ENSDKPT00000016029	213	53.2614	LOW	106	49.77	70	32.86	37	17.37	0	0	84	82	201.99	Plumapathes_pennacea_LAUSv1___ENSDKPT00000016029	213	84	yes	class	Hexacorallia	137	82	59.85	68	0	10	58	0	14.7059	85.2941	55	55	0	0	100	0	0	Dark	1					1	ATAC11vsHTAC11x1;ATAC11vsHTHC11x1
OG000014013	2.60873	276.311	Dendrophyllia_cribrosa_LRJPv1___evm.model.HiC_scaffold_1.3343	187	62.8005	LOW	51	27.27	64	34.22	72	38.5	0	0	73	73	128.29	Dendrophyllia_cribrosa_LRJPv1___evm.model.HiC_scaffold_1.3343	187	73	yes	class	Hexacorallia	137	73	53.28	68	0	0	68	0	0	100	64	52	12	0	81.25	18.75	0	Dark	1	ATAC8vsHTAC8x1				1
OG000014020	2.60396	275.813	Montipora_capitata_WTHIv1.1___g31684.t1	147	63.0864	LOW	33	22.45	70	47.62	22	14.97	22	14.97	84	83	142.51	Montipora_capitata_WTHIv1.1___g31684.t1	147	83	yes	class	Hexacorallia	137	83	60.58	68	0	0	68	0	0	100	54	41	3	10	75.9259	5.55556	18.5185	Dark	1	ATAC8vsATHC8x1;ATAC9vsATHC9x1				0
OG000014050	2.59874	275.409	Acropora_tenuis_SLJPv2.2___chr13Ref.g24374.t1	191	60.7014	LOW	52	27.23	82	42.93	46	24.08	11	5.76	83	83	165.93	Acropora_tenuis_SLJPv2.2___chr13Ref.g24374.t1	191	83	yes	class	Hexacorallia	137	83	60.58	68	0	2	66	0	2.94118	97.0588	54	52	2	0	96.2963	3.7037	0	Dark	1					1	ATAC11vsHTAC11x1;ATAC9vsHTHC9x1
OG000014051	2.59726	274.841	Palythoa_caribaeorum_CMPRv1___ENSKHST00005020827	120	76.7105	CONFIDENT	31	25.83	11	9.17	17	14.17	61	50.83	80	79	114.25	Palythoa_caribaeorum_CMPRv1___ENSKHST00005020827	120	80	yes	class	Hexacorallia	137	79	57.66	68	47	19	2	69.1176	27.9412	2.94118	58	58	0	0	100	0	0	Dark	1					1
OG000014054	2.59501	274.219	Siderastrea_siderea_SACWv1___FUN_013669-T1	99	81.0272	CONFIDENT	5	5.05	13	13.13	50	50.51	31	31.31	82	80	102.12	Siderastrea_siderea_SACWv1___FUN_013669-T1	99	77	yes	class	Hexacorallia	137	80	58.39	68	0	0	68	0	0	100	57	46	4	7	80.7018	7.01754	12.2807	Dark	1					1	ATAC10vsHTHC10x1;ATAC11vsHTAC11x1;ATAC11vsHTHC11x1
OG000014056	2.59004	273.811	Siderastrea_siderea_SACWv1___FUN_021149-T1	186	50.6966	LOW	96	51.61	80	43.01	10	5.38	0	0	80	80	157.59	Siderastrea_siderea_SACWv1___FUN_021149-T1	186	80	yes	class	Hexacorallia	137	80	58.39	68	0	0	68	0	0	100	57	46	11	0	80.7018	19.2982	0	Dark	1					1	ATAC11vsHTAC11x1
OG000014063	2.58455	274.274	Siderastrea_siderea_SACWv1___FUN_007562-T1	448	35.729	VERY_LOW	418	93.3	30	6.7	0	0	0	0	83	79	401.8	Siderastrea_siderea_SACWv1___FUN_007562-T1	448	83	yes	class	Hexacorallia	137	79	57.66	68	0	0	68	0	0	100	58	46	4	8	79.3103	6.89655	13.7931	Dark	1					1
OG000014067	2.58316	273.816	Pachyseris_speciosa_OIAUv0.12___0.1.m1.62285.m1	153	65.559	LOW	10	6.54	99	64.71	35	22.88	9	5.88	81	74	144.22	Pachyseris_speciosa_OIAUv0.12___0.1.m1.62285.m1	153	34	yes	order	Scleractinia	118	74	62.71	87	0	0	87	0	0	100	44	7	22	15	15.9091	50	34.0909	Dark	1					1	ATAC10vsHTHC10x1;ATAC11vsHTAC11x1;ATAC11vsHTHC11x1;ATAC7vsHTHC7x1
OG000014072	2.58598	273.187	Actinernus_sp_HSCNv1___Acti_044103-T1	119	76.4445	CONFIDENT	5	4.2	32	26.89	54	45.38	28	23.53	86	85	104.8	Actinernus_sp_HSCNv1___Acti_044103-T1	119	52	yes	class	Hexacorallia	137	85	62.04	68	0	0	68	0	0	100	52	2	45	5	3.84615	86.5385	9.61538	Dark	1	ATAC6vsHTHC6x1				1
OG000014116	2.58066	273.3	Ctenactis_echinata_NAJPv1___GDZV01024274.1.p1	369	41.9491	VERY_LOW	282	76.42	65	17.62	22	5.96	0	0	82	75	305.12	Ctenactis_echinata_NAJPv1___GDZV01024274.1.p1	369	82	yes	class	Hexacorallia	137	75	54.74	68	0	16	52	0	23.5294	76.4706	62	62	0	0	100	0	0	Dark	1					1
OG000014125	2.5762	272.871	Ricordea_yuma_NAAUv1___GELN01030906.1.p1	177	56.5638	LOW	49	27.68	102	57.63	26	14.69	0	0	82	80	151.59	Ricordea_yuma_NAAUv1___GELN01030906.1.p1	177	82	yes	class	Hexacorallia	137	80	58.39	68	0	7	61	0	10.2941	89.7059	57	57	0	0	100	0	0	Dark	1					1	ATAC11vsHTAC11x1;ATAC9vsHTHC9x1
OG000014128	2.57286	272.356	Siderastrea_siderea_SACWv1___FUN_022821-T1	118	73.2993	CONFIDENT	7	5.93	32	27.12	77	65.25	2	1.69	82	81	126.15	Siderastrea_siderea_SACWv1___FUN_022821-T1	118	82	yes	class	Hexacorallia	137	81	59.12	68	0	0	68	0	0	100	56	41	4	11	73.2143	7.14286	19.6429	Dark	0					1	ATAC11vsHTAC11x1
OG000014130	2.57215	271.767	Meandrina_meandrites_ASUSv1___ENSVBPT00000020170	91	56.9725	LOW	32	35.16	43	47.25	16	17.58	0	0	83	71	106.07	Meandrina_meandrites_ASUSv1___ENSVBPT00000020170	91	81	yes	class	Hexacorallia	137	71	51.82	68	0	0	68	0	0	100	66	21	32	13	31.8182	48.4848	19.697	Dark	1					2	ATAC8vsATHC8x1	ATAC1vsHTAC1x1
OG000014136	2.56703	271.732	Siderastrea_siderea_SACWv1___FUN_029927-T1	582	46.0897	VERY_LOW	359	61.68	140	24.05	83	14.26	0	0	83	72	261.66	Siderastrea_siderea_SACWv1___FUN_029927-T1	582	78	yes	class	Hexacorallia	137	72	52.55	68	0	0	68	0	0	100	65	56	2	7	86.1538	3.07692	10.7692	Dark	3					1
OG000014181	2.57397	273.289	Porites_lutea_MAAUv1___ENSXVXT00000057057	1210	46.5092	VERY_LOW	980	80.99	86	7.11	63	5.21	81	6.69	72	60	781.99	Porites_lutea_MAAUv1___ENSXVXT00000057057	1210	68	yes	order	Scleractinia	118	60	50.84	87	0	0	87	0	0	100	58	1	1	56	1.72414	1.72414	96.5517	Dark	0					1	ATAC9vsHTHC9x1
OG000014187	2.56945	273.026	Pocillopora_meandrina_KBHIv1___RNAseq.g27572.t1	192	56.1445	LOW	62	32.29	102	53.12	28	14.58	0	0	80	77	195.5	Pocillopora_meandrina_KBHIv1___RNAseq.g27572.t1	192	78	yes	class	Hexacorallia	137	77	56.2	68	0	0	68	0	0	100	60	50	10	0	83.3333	16.6667	0	Dark	1	ATAC9vsATHC9x1				1	ATAC10vsHTHC10x1;ATAC11vsHTAC11x1
OG000014190	2.56489	272.729	Corynactis_australis_JBAUv1___GELM01053094.1.p1	202	52.4219	LOW	95	47.03	90	44.55	17	8.42	0	0	81	78	185.8	Corynactis_australis_JBAUv1___GELM01053094.1.p1	202	53	yes	class	Hexacorallia	137	78	56.93	68	0	0	68	0	0	100	59	28	20	11	47.4576	33.8983	18.6441	Dark	2					1
OG000014197	2.56047	272.812	Rhodactis_osculifera_CMPRv1___ENSJQFT00000014669	288	52.4813	LOW	154	53.47	93	32.29	27	9.38	14	4.86	81	73	297.3	Rhodactis_osculifera_CMPRv1___ENSJQFT00000014669	288	81	yes	class	Hexacorallia	137	73	53.28	68	0	0	68	0	0	100	64	59	5	0	92.1875	7.8125	0	Dark	1					1
OG000014200	2.56491	272.471	Rhodactis_osculifera_CMPRv1___ENSJQFT00000025030	128	60.3361	LOW	21	16.41	82	64.06	25	19.53	0	0	80	78	170.72	Rhodactis_osculifera_CMPRv1___ENSJQFT00000025030	128	79	yes	class	Hexacorallia	137	78	56.93	68	0	2	66	0	2.94118	97.0588	59	51	8	0	86.4407	13.5593	0	Dark	1					1	ATAC11vsHTAC11x1
OG000014201	2.56003	272.871	Duncanopsammia_axifuga_UDUKv1___ENSXFYT00000039592	447	45.6033	VERY_LOW	317	70.92	52	11.63	78	17.45	0	0	77	72	397.08	Duncanopsammia_axifuga_UDUKv1___ENSXFYT00000039592	447	77	yes	class	Hexacorallia	137	72	52.55	68	0	27	41	0	39.7059	60.2941	65	65	0	0	100	0	0	Dark	1					1
OG000014202	2.55481	273.095	Plumapathes_pennacea_LAUSv1___ENSDKPT00000024031	334	36.0175	VERY_LOW	299	89.52	35	10.48	0	0	0	0	83	82	338.02	Plumapathes_pennacea_LAUSv1___ENSDKPT00000024031	334	79	yes	class	Hexacorallia	137	82	59.85	68	0	1	67	0	1.47059	98.5294	55	49	6	0	89.0909	10.9091	0	Dark	1					1	ATAC11vsHTAC11x1
OG000014245	2.55052	272.596	Montastraea_cavernosa_REEFv1___101324	156	64.1161	LOW	39	25	64	41.03	48	30.77	5	3.21	81	80	124.25	Montastraea_cavernosa_REEFv1___101324	156	81	yes	class	Hexacorallia	137	80	58.39	68	0	7	61	0	10.2941	89.7059	57	57	0	0	100	0	0	Dark	1					1
OG000014253	2.5466	272.043	Anthopleura_xanthogrammica_NAUSv1___ENSOJPT00000000863	122	48.4118	VERY_LOW	62	50.82	56	45.9	4	3.28	0	0	80	78	105.17	Anthopleura_xanthogrammica_NAUSv1___ENSOJPT00000000863	122	80	yes	class	Hexacorallia	137	78	56.93	68	23	43	2	33.8235	63.2353	2.94118	59	59	0	0	100	0	0	Dark	1				Ambient5vsHighTemp5x9	1
OG000014254	2.54293	271.506	Dendrophyllia_cribrosa_LRJPv1___evm.model.HiC_scaffold_12.352	315	69.5803	LOW	76	24.13	88	27.94	59	18.73	92	29.21	81	78	110.75	Dendrophyllia_cribrosa_LRJPv1___evm.model.HiC_scaffold_12.352	315	81	yes	class	Hexacorallia	137	78	56.93	68	0	66	2	0	97.0588	2.94118	59	59	0	0	100	0	0	Dark	1	ATAC8vsHTAC8x1				1
OG000014255	2.53789	271.941	Madracis_auretenra_REEFv1___161255	100	59.8068	LOW	27	27	40	40	33	33	0	0	78	75	407.64	Madracis_auretenra_REEFv1___161255	100	75	yes	class	Hexacorallia	137	75	54.74	68	0	20	48	0	29.4118	70.5882	62	52	10	0	83.871	16.129	0	Dark	1					1
OG000014300	2.53384	271.495	Montipora_foliosa_XSCSv1___transcript_HQ_E3_1_transcript4899_f2p0_1780_m.101	170	44.8068	VERY_LOW	128	75.29	38	22.35	4	2.35	0	0	79	79	133.77	Montipora_foliosa_XSCSv1___transcript_HQ_E3_1_transcript4899_f2p0_1780_m.101	170	79	yes	class	Hexacorallia	137	79	57.66	68	5	54	9	7.35294	79.4118	13.2353	58	58	0	0	100	0	0	Dark	1	ATAC8vsHTAC8x1				1	ATAC10vsHTHC10x1;ATAC11vsHTAC11x1;ATAC9vsHTHC9x1
OG000014307	2.5287	271.232	Acropora_pulchra_NANAv1___FUN_025293-T1	255	37.428	VERY_LOW	228	89.41	27	10.59	0	0	0	0	79	70	189.75	Acropora_pulchra_NANAv1___FUN_025293-T1	255	76	yes	class	Hexacorallia	137	70	51.09	68	0	0	68	0	0	100	67	57	3	7	85.0746	4.47761	10.4478	Dark	2					1
OG000014313	2.52966	270.824	Rhodactis_osculifera_CMPRv1___ENSJQFT00000009358	134	61.801	LOW	39	29.1	48	35.82	36	26.87	11	8.21	73	72	133.49	Rhodactis_osculifera_CMPRv1___ENSJQFT00000009358	134	42	yes	class	Hexacorallia	137	72	52.55	68	0	0	68	0	0	100	65	17	46	2	26.1538	70.7692	3.07692	Dark	0					1
OG000014317	2.52532	270.523	Pocillopora_acuta_KBHIv2___RNAseq.g13904.t1	176	60.0084	LOW	56	31.82	61	34.66	59	33.52	0	0	75	74	171.95	Pocillopora_acuta_KBHIv2___RNAseq.g13904.t1	176	75	yes	class	Hexacorallia	137	74	54.01	68	0	11	57	0	16.1765	83.8235	63	63	0	0	100	0	0	Dark	1					1
OG000014366	2.5212	270.231	Duncanopsammia_axifuga_UDUKv1___ENSXFYT00000027582	320	54.741	LOW	160	50	98	30.63	40	12.5	22	6.88	78	74	177.5	Duncanopsammia_axifuga_UDUKv1___ENSXFYT00000027582	320	78	yes	class	Hexacorallia	137	74	54.01	68	0	0	68	0	0	100	63	34	14	15	53.9683	22.2222	23.8095	Dark	1	ATAC8vsHTAC8x1				1
OG000014367	2.52032	269.72	Pocillopora_verrucosa_RSSAv1___g16806.t1	210	37.8221	VERY_LOW	180	85.71	11	5.24	19	9.05	0	0	79	76	109.71	Pocillopora_verrucosa_RSSAv1___g16806.t1	210	79	yes	class	Hexacorallia	137	76	55.47	68	0	0	68	0	0	100	61	8	21	32	13.1148	34.4262	52.459	Dark	1					1
OG000014434	2.51618	269.958	Porites_rus_NAIDv1___19823_t	416	39.6777	VERY_LOW	389	93.51	20	4.81	7	1.68	0	0	78	78	345.56	Porites_rus_NAIDv1___19823_t	416	78	yes	class	Hexacorallia	137	78	56.93	68	0	0	68	0	0	100	59	42	5	12	71.1864	8.47458	20.339	Dark	1					1	ATAC11vsHTAC11x1
OG000014441	2.51164	269.663	Siderastrea_siderea_SACWv1___FUN_010561-T1	198	52.6159	LOW	95	47.98	81	40.91	22	11.11	0	0	76	73	173.05	Siderastrea_siderea_SACWv1___FUN_010561-T1	198	76	yes	class	Hexacorallia	137	73	53.28	68	0	0	68	0	0	100	64	56	2	6	87.5	3.125	9.375	Dark	1					1
OG000014505	2.51008	269.267	Siderastrea_siderea_SACWv1___FUN_052219-T1	192	53.3928	LOW	86	44.79	81	42.19	25	13.02	0	0	78	73	142.27	Siderastrea_siderea_SACWv1___FUN_052219-T1	192	78	yes	class	Hexacorallia	137	73	53.28	68	0	0	68	0	0	100	64	13	35	16	20.3125	54.6875	25	Dark	0					1
OG000014507	2.50555	269.048	Rhodactis_osculifera_CMPRv1___ENSJQFT00000017345	169	61.1466	LOW	85	50.3	19	11.24	49	28.99	16	9.47	76	74	196.61	Rhodactis_osculifera_CMPRv1___ENSJQFT00000017345	169	76	yes	class	Hexacorallia	137	74	54.01	68	0	0	68	0	0	100	63	38	15	10	60.3175	23.8095	15.873	Dark	1					0
OG000014510	2.50119	269.131	Plumapathes_pennacea_LAUSv1___ENSDKPT00000030144	291	42.9418	VERY_LOW	215	73.88	39	13.4	37	12.71	0	0	77	73	296.32	Plumapathes_pennacea_LAUSv1___ENSDKPT00000030144	291	77	yes	class	Hexacorallia	137	73	53.28	68	0	5	63	0	7.35294	92.6471	64	64	0	0	100	0	0	Dark	1					1
OG000014511	2.50106	268.677	Pachyseris_speciosa_OIAUv0.12___0.1.m1.7076.m1	113	60.202	LOW	34	30.09	49	43.36	30	26.55	0	0	66	64	95.21	Pachyseris_speciosa_OIAUv0.12___0.1.m1.7076.m1	113	66	yes	order	Scleractinia	118	64	54.23	87	0	6	81	0	6.89655	93.1034	54	48	6	0	88.8889	11.1111	0	Dark	1					0
OG000014566	2.49823	268.298	Pavona_decussata_SIHKv1___TRINITY_DN79649_c2_g3_i1_g.257649	120	66.1683	LOW	16	13.33	65	54.17	17	14.17	22	18.33	72	64	135.08	Pavona_decussata_SIHKv1___TRINITY_DN79649_c2_g3_i1_g.257649	120	72	yes	order	Scleractinia	118	64	54.23	87	0	1	86	0	1.14943	98.8506	54	34	20	0	62.963	37.037	0	Dark	1					1
OG000014622	2.49673	267.733	Scolanthus_callimorphus_CRFRv1___50021.1	73	62.7327	LOW	4	5.48	43	58.9	26	35.62	0	0	78	77	83.74	Scolanthus_callimorphus_CRFRv1___50021.1	73	78	yes	class	Hexacorallia	137	77	56.2	68	0	0	68	0	0	100	60	6	54	0	10	90	0	Dark	1					0
OG000014623	2.49285	267.761	Corynactis_australis_JBAUv1___GELM01051855.1.p1	284	40.9884	VERY_LOW	244	85.92	40	14.08	0	0	0	0	75	73	277.4	Corynactis_australis_JBAUv1___GELM01051855.1.p1	284	73	yes	class	Hexacorallia	137	73	53.28	68	0	0	68	0	0	100	64	5	27	32	7.8125	42.1875	50	Dark	1					1
OG000014627	2.48955	267.424	Porites_rus_AFSAv1___ENSGYQT00005041015	214	40.0636	VERY_LOW	169	78.97	45	21.03	0	0	0	0	74	70	151.2	Porites_rus_AFSAv1___ENSGYQT00005041015	214	74	yes	class	Hexacorallia	137	70	51.09	68	0	0	68	0	0	100	67	59	8	0	88.0597	11.9403	0	Dark	1					1	ATAC10vsHTHC10x1;ATAC11vsHTAC11x1
OG000014711	2.48656	267.306	Nematostella_vectensis_RRUSv1___NVEC200_014188_1.1	241	38.8241	VERY_LOW	194	80.5	45	18.67	2	0.83	0	0	74	72	226.58	Nematostella_vectensis_RRUSv1___NVEC200_014188_1.1	241	71	yes	class	Hexacorallia	137	72	52.55	68	14	49	5	20.5882	72.0588	7.35294	65	65	0	0	100	0	0	Dark	1					1	ATAC11vsHTAC11x1
OG000014714	2.49122	267.576	Goniastrea_aspera_REEFv1___m3.18662.m1	625	38.8723	VERY_LOW	592	94.72	28	4.48	5	0.8	0	0	76	72	358.62	Goniastrea_aspera_REEFv1___m3.18662.m1	625	76	yes	class	Hexacorallia	137	72	52.55	68	0	0	68	0	0	100	65	52	3	10	80	4.61538	15.3846	Dark	1					1
OG000014769	2.48752	267.4	Rhodactis_osculifera_CMPRv1___ENSJQFT00000020446	221	53.8351	LOW	85	38.46	112	50.68	24	10.86	0	0	71	69	203.58	Rhodactis_osculifera_CMPRv1___ENSJQFT00000020446	221	71	yes	class	Hexacorallia	137	69	50.36	68	0	0	68	0	0	100	68	59	9	0	86.7647	13.2353	0	Dark	1					1
OG000014773	2.4831	267.162	Pocillopora_damicornis_SIPAv1___00013297-RA	201	50.8326	LOW	105	52.24	66	32.84	30	14.93	0	0	72	71	181.75	Pocillopora_damicornis_SIPAv1___00013297-RA	201	72	yes	class	Hexacorallia	137	71	51.82	68	0	0	68	0	0	100	66	54	4	8	81.8182	6.06061	12.1212	Dark	1					1
OG000014844	2.48009	266.767	Stylophora_pistillata_GAJOv1___19180	193	52.4164	LOW	92	47.67	69	35.75	32	16.58	0	0	72	69	124.86	Stylophora_pistillata_GAJOv1___19180	193	72	yes	class	Hexacorallia	137	69	50.36	68	0	17	51	0	25	75	68	68	0	0	100	0	0	Dark	1					0
OG000014855	2.47948	266.446	Tubastraea_coccinea_BIHKv1___TRINITY_DN140028_c0_g1_i1_g.102980	136	54.7007	LOW	44	32.35	80	58.82	12	8.82	0	0	69	69	145.48	Tubastraea_coccinea_BIHKv1___TRINITY_DN140028_c0_g1_i1_g.102980	136	69	yes	class	Hexacorallia	137	69	50.36	68	0	0	68	0	0	100	68	55	13	0	80.8824	19.1176	0	Dark	1					1
OG000014919	2.47664	266.229	Stephanocoenia_intersepta_FTUSv1___ENSDDJT00000023971	179	55.8593	LOW	105	58.66	37	20.67	11	6.15	26	14.53	69	69	184.57	Stephanocoenia_intersepta_FTUSv1___ENSDDJT00000023971	179	69	yes	class	Hexacorallia	137	69	50.36	68	0	0	68	0	0	100	68	52	3	13	76.4706	4.41176	19.1176	Dark	1					1	ATAC10vsHTHC10x1;ATAC11vsHTAC11x1
OG000014991	2.48172	265.764	Podabacia_crustacea_WICSv1___G017456	89	63.5435	LOW	14	15.73	49	55.06	26	29.21	0	0	70	70	92.24	Podabacia_crustacea_WICSv1___G017456	89	60	yes	class	Hexacorallia	137	70	51.09	68	0	55	13	0	80.8824	19.1176	67	67	0	0	100	0	0	Dark	1					1	ATAC11vsHTAC11x1
OG000015049	2.48024	265.393	Leptastrea_purpurea_CIHKv1___TRINITY_DN181130_c1_g5_i1_g.360861	124	60.976	LOW	33	26.61	41	33.06	50	40.32	0	0	70	70	126.51	Leptastrea_purpurea_CIHKv1___TRINITY_DN181130_c1_g5_i1_g.360861	124	38	yes	class	Hexacorallia	137	70	51.09	68	0	0	68	0	0	100	67	23	30	14	34.3284	44.7761	20.8955	Dark	1					1
OG000015148	2.47964	265.173	Stephanocoenia_intersepta_FTUSv1___ENSDDJT00000023154	181	35.101	VERY_LOW	180	99.45	1	0.55	0	0	0	0	69	69	181.55	Stephanocoenia_intersepta_FTUSv1___ENSDDJT00000023154	181	65	yes	class	Hexacorallia	137	69	50.36	68	0	0	68	0	0	100	68	18	37	13	26.4706	54.4118	19.1176	Dark	0					1
OG000015233	2.47866	264.76	Tubastraea_coccinea_NAVNv1___TcoG003136	178	58.9418	LOW	40	22.47	111	62.36	27	15.17	0	0	68	65	104.85	Tubastraea_coccinea_NAVNv1___TcoG003136	178	50	yes	order	Scleractinia	118	65	55.08	87	0	1	86	0	1.14943	98.8506	53	13	40	0	24.5283	75.4717	0	Dark	1					1	ATAC9vsHTHC9x1	ATAC1vsATHC1x1;ATAC1vsHTHC1x1
OG000015236	2.47525	264.683	Favites_acuticollis_BIHKv1___TRINITY_DN107461_c0_g1_i1_g.3639	104	52.4035	LOW	53	50.96	39	37.5	12	11.54	0	0	65	60	233.62	Favites_acuticollis_BIHKv1___TRINITY_DN107461_c0_g1_i1_g.3639	104	65	yes	order	Scleractinia	118	60	50.84	87	0	0	87	0	0	100	58	21	15	22	36.2069	25.8621	37.931	Dark	2					1
OG000015507	2.47625	264.445	Lophelia_pertusa_SBUSv1___OS493_020695-T1	168	56.6062	LOW	54	32.14	87	51.79	27	16.07	0	0	62	60	162.82	Lophelia_pertusa_SBUSv1___OS493_020695-T1	168	51	yes	order	Scleractinia	118	60	50.84	87	0	2	85	0	2.29885	97.7011	58	13	16	29	22.4138	27.5862	50	Dark	0					1
OG000015529	2.47504	264.072	Acropora_microphthalma_SLJPv1___s0045.g29.t1	138	55.4867	LOW	55	39.86	58	42.03	25	18.12	0	0	62	59	104.56	Acropora_microphthalma_SLJPv1___s0045.g29.t1	138	33	yes	order	Scleractinia	118	59	50	87	0	1	86	0	1.14943	98.8506	59	8	51	0	13.5593	86.4407	0	Dark	1	ATAC8vsHTAC8x1				1	ATAC11vsHTAC11x1
[truncated: 21 more columns]

## Sheet: Table_S3
Table S3: Top FoldSeek PDB hit for each BUSCO complete Montipora capitata KBHIv3 marker gene.
Top hit from FoldSeek search aginst PDB structures																								ColabFold Structure confidence summary										DIAMOND BLASTP top hit against SwissProt
query	target	fident	alnlen	mismatch	gapopen	qstart	qend	tstart	tend	evalue	bits	qlen	tlen	qtmscore	ttmscore	alntmscore	rmsd	prob	taxid	taxname	taxlineage	qcovpct	tcovpct	pLDDT_mean	pLDDT_overall_quality	pLDDT_VERY_LOW_residue_count	pLDDT_VERY_LOW_residue_percent	pLDDT_LOW_residue_count	pLDDT_LOW_residue_percent	pLDDT_HIGH_residue_count	pLDDT_HIGH_residue_percent	pLDDT_VERY_HIGH_residue_count	pLDDT_VERY_HIGH_residue_percent	sseqid	pident	length	mismatch	gapopen	qstart	qend	sstart	send	evalue	bitscore	qlen	slen	stitle
Montipora_capitata_KBHIv3___RNAseq.g8800.t1	6awb_W	0.744	86	22	0	838	923	12	97	1.242e-09	372	962	107	0.08691	0.732	0.732	2.303	1	562	Escherichia coli	-_cellular organisms;d_Bacteria;p_Pseudomonadota;c_Gammaproteobacteria;o_Enterobacterales;f_Enterobacteriaceae;g_Escherichia;s_Escherichia coli	8.93971	80.3738	71.0909	High	249	25.8836	80	8.31601	253	26.2994	380	39.501	sp|Q9Y4C8|RBM19_HUMAN	43.8	995	469	17	1	956	1	944	1.27e-242	711	962	960	Probable RNA-binding protein 19 OS=Homo sapiens OX=9606 GN=RBM19 PE=1 SV=3
Montipora_capitata_KBHIv3___RNAseq.g34945.t1	6b9k_A	0.378	74	41	1	4	77	8	76	0.0001158	218	554	79	0.1166	0.776	0.776	3.345	1	11676	Human immunodeficiency virus 1	d_Viruses;-_Riboviria;k_Pararnavirae;p_Artverviricota;c_Revtraviricetes;o_Ortervirales;f_Retroviridae;-_Orthoretrovirinae;g_Lentivirus;s_Human immunodeficiency virus 1	13.3574	87.3418	68.0445	Low	166	29.9639	57	10.2888	177	31.9495	154	27.7978	sp|Q5F1R6|DJC21_HUMAN	45.8	356	172	5	3	338	2	356	6.53e-93	297	554	531	DnaJ homolog subfamily C member 21 OS=Homo sapiens OX=9606 GN=DNAJC21 PE=1 SV=2
Montipora_capitata_KBHIv3___RNAseq.g27676.t1	6cm3_H	0.597	77	28	1	127	203	1	74	5.714e-07	319	464	74	0.1576	0.9642	0.9642	1.088	1	9606	Homo sapiens	-_cellular organisms;d_Eukaryota;-_Opisthokonta;k_Metazoa;-_Eumetazoa;-_Bilateria;-_Deuterostomia;p_Chordata;-_Craniata;-_Vertebrata;-_Gnathostomata;-_Teleostomi;-_Euteleostomi;-_Sarcopterygii;-_Dipnotetrapodomorpha;-_Tetrapoda;-_Amniota;c_Mammalia;-_Theria;-_Eutheria;-_Boreoeutheria;-_Euarchontoglires;o_Primates;-_Haplorrhini;-_Simiiformes;-_Catarrhini;-_Hominoidea;f_Hominidae;-_Homininae;g_Homo…	16.5948	100	73.2984	High	112	24.1379	70	15.0862	86	18.5345	196	42.2414	sp|Q9NPF5|DMAP1_HUMAN	50.1	475	211	11	2	463	5	466	4.08e-129	385	464	467	DNA methyltransferase 1-associated protein 1 OS=Homo sapiens OX=9606 GN=DMAP1 PE=1 SV=1
Montipora_capitata_KBHIv3___RNAseq.g48184.t1	3ae5_C	0.444	308	129	3	376	681	1	268	1.071e-10	430	1505	269	0.1661	0.8181	0.8181	3.489	1	9823	Sus scrofa	-_cellular organisms;d_Eukaryota;-_Opisthokonta;k_Metazoa;-_Eumetazoa;-_Bilateria;-_Deuterostomia;p_Chordata;-_Craniata;-_Vertebrata;-_Gnathostomata;-_Teleostomi;-_Euteleostomi;-_Sarcopterygii;-_Dipnotetrapodomorpha;-_Tetrapoda;-_Amniota;c_Mammalia;-_Theria;-_Eutheria;-_Boreoeutheria;-_Laurasiatheria;o_Artiodactyla;-_Suina;f_Suidae;g_Sus;s_Sus scrofa	20.3322	99.6283	75.4555	High	302	20.0664	106	7.04319	522	34.6844	575	38.206	sp|Q9Y2L5|TPPC8_HUMAN	36.9	1530	786	33	1	1467	1	1414	3.87e-282	848	1505	1435	Trafficking protein particle complex subunit 8 OS=Homo sapiens OX=9606 GN=TRAPPC8 PE=1 SV=2
Montipora_capitata_KBHIv3___RNAseq.21890_t	4f15_C	0.177	118	56	8	143	259	1	78	0.04953	53	485	78	0.05782	0.2996	0.2996	16.22	0.569	10090	Mus musculus	-_cellular organisms;d_Eukaryota;-_Opisthokonta;k_Metazoa;-_Eumetazoa;-_Bilateria;-_Deuterostomia;p_Chordata;-_Craniata;-_Vertebrata;-_Gnathostomata;-_Teleostomi;-_Euteleostomi;-_Sarcopterygii;-_Dipnotetrapodomorpha;-_Tetrapoda;-_Amniota;c_Mammalia;-_Theria;-_Eutheria;-_Boreoeutheria;-_Euarchontoglires;-_Glires;o_Rodentia;-_Myomorpha;-_Muroidea;f_Muridae;-_Murinae;g_Mus;-_Mus;s_Mus musculus	24.1237	100	64.7715	Low	166	34.2268	91	18.7629	165	34.0206	63	12.9897	sp|Q803J8|ZC3HF_DANRE	49.6	448	183	14	48	477	1	423	1.81e-113	344	485	433	Zinc finger CCCH domain-containing protein 15 OS=Danio rerio OX=7955 GN=zc3h15 PE=2 SV=1
Montipora_capitata_KBHIv3___RNAseq.g41746.t1	1a4j_B	0.907	54	5	0	84	137	1	54	2.543e-05	145	206	56	0.223	0.6386	0.6386	2.712	1	10090	Mus musculus	-_cellular organisms;d_Eukaryota;-_Opisthokonta;k_Metazoa;-_Eumetazoa;-_Bilateria;-_Deuterostomia;p_Chordata;-_Craniata;-_Vertebrata;-_Gnathostomata;-_Teleostomi;-_Euteleostomi;-_Sarcopterygii;-_Dipnotetrapodomorpha;-_Tetrapoda;-_Amniota;c_Mammalia;-_Theria;-_Eutheria;-_Boreoeutheria;-_Euarchontoglires;-_Glires;o_Rodentia;-_Myomorpha;-_Muroidea;f_Muridae;-_Murinae;g_Mus;-_Mus;s_Mus musculus	26.2136	96.4286	75.9094	High	10	4.85437	46	22.3301	125	60.6796	25	12.1359	sp|Q96NC0|ZMAT2_HUMAN	64.7	207	62	3	1	206	1	197	1.56e-66	206	206	199	Zinc finger matrin-type protein 2 OS=Homo sapiens OX=9606 GN=ZMAT2 PE=1 SV=1
Montipora_capitata_KBHIv3___RNAseq.g18186.t1	3ij6_A	0.812	80	15	0	27	106	9	88	3.02e-07	288	283	92	0.2672	0.7766	0.7766	2.047	1	1579	Lactobacillus acidophilus	-_cellular organisms;d_Bacteria;-_Terrabacteria group;p_Bacillota;c_Bacilli;o_Lactobacillales;f_Lactobacillaceae;g_Lactobacillus;s_Lactobacillus acidophilus	28.2686	86.9565	80.098	High	27	9.54064	31	10.9541	125	44.1696	100	35.3357	sp|Q6AYB3|ISY1_RAT	68.6	287	81	5	1	282	1	283	4.74e-122	353	283	284	Pre-mRNA-splicing factor ISY1 homolog OS=Rattus norvegicus OX=10116 GN=Isy1 PE=2 SV=1
Montipora_capitata_KBHIv3___TS.g25013.t1	3jc8_Td	0.525	158	66	2	26	174	1	158	1.174e-21	737	484	160	0.2827	0.8316	0.8316	4.512	1	246197	Myxococcus xanthus DK 1622	-_cellular organisms;d_Bacteria;p_Myxococcota;c_Myxococcia;o_Myxococcales;-_Cystobacterineae;f_Myxococcaceae;g_Myxococcus;s_Myxococcus xanthus;-_Myxococcus xanthus DK 1622	30.7851	98.75	65.6077	Low	182	37.6033	27	5.57851	139	28.719	136	28.0992	sp|A7SJ66|U587_NEMVE	68.1	135	42	1	26	160	1	134	6.04e-59	194	484	159	UPF0587 protein v1g245604 OS=Nematostella vectensis OX=45351 GN=v1g245604 PE=3 SV=1
Montipora_capitata_KBHIv3___RNAseq.g4584.t1	2ew1_A	0.63	195	72	0	32	226	1	195	9.078e-14	786	617	196	0.3127	0.9701	0.9701	0.9876	1	9606	Homo sapiens	-_cellular organisms;d_Eukaryota;-_Opisthokonta;k_Metazoa;-_Eumetazoa;-_Bilateria;-_Deuterostomia;p_Chordata;-_Craniata;-_Vertebrata;-_Gnathostomata;-_Teleostomi;-_Euteleostomi;-_Sarcopterygii;-_Dipnotetrapodomorpha;-_Tetrapoda;-_Amniota;c_Mammalia;-_Theria;-_Eutheria;-_Boreoeutheria;-_Euarchontoglires;o_Primates;-_Haplorrhini;-_Simiiformes;-_Catarrhini;-_Hominoidea;f_Hominidae;-_Homininae;g_Homo…	31.6045	99.4898	80.5598	High	70	11.3452	56	9.07618	222	35.9806	269	43.5981	sp|Q00004|SRP68_CANLF	48.8	586	270	8	32	610	54	616	1.23e-178	523	617	622	Signal recognition particle subunit SRP68 OS=Canis lupus familiaris OX=9615 GN=SRP68 PE=1 SV=1
Montipora_capitata_KBHIv3___RNAseq.g21699.t1	2ep3_A	0.145	434	194	25	46	355	2	382	9.152e-07	240	950	382	0.2394	0.5594	0.5594	5.572	1	9606	Homo sapiens	-_cellular organisms;d_Eukaryota;-_Opisthokonta;k_Metazoa;-_Eumetazoa;-_Bilateria;-_Deuterostomia;p_Chordata;-_Craniata;-_Vertebrata;-_Gnathostomata;-_Teleostomi;-_Euteleostomi;-_Sarcopterygii;-_Dipnotetrapodomorpha;-_Tetrapoda;-_Amniota;c_Mammalia;-_Theria;-_Eutheria;-_Boreoeutheria;-_Euarchontoglires;o_Primates;-_Haplorrhini;-_Simiiformes;-_Catarrhini;-_Hominoidea;f_Hominidae;-_Homininae;g_Homo…	32.6316	99.7382	87.9791	High	30	3.15789	58	6.10526	270	28.4211	592	62.3158	sp|O95427|PIGN_HUMAN	52.3	945	412	8	9	943	7	922	1.39e-310	884	950	931	GPI ethanolamine phosphate transferase 1 OS=Homo sapiens OX=9606 GN=PIGN PE=1 SV=1
Montipora_capitata_KBHIv3___RNAseq.g545.t1a	4bfk_C	0.126	348	194	22	61	343	12	314	5.458e-10	333	842	314	0.2475	0.6127	0.6127	4.948	1	2234	Archaeoglobus fulgidus	-_cellular organisms;d_Archaea;p_Euryarchaeota;c_Archaeoglobi;o_Archaeoglobales;f_Archaeoglobaceae;g_Archaeoglobus;s_Archaeoglobus fulgidus	33.6105	96.4968	81.3588	High	54	6.4133	44	5.22565	553	65.677	191	22.6841	sp|E7F590|VPS41_DANRE	51.1	826	351	8	38	820	25	840	7.35e-278	793	842	854	Vacuolar protein sorting-associated protein 41 homolog OS=Danio rerio OX=7955 GN=vps41 PE=1 SV=1
Montipora_capitata_KBHIv3___RNAseq.32244_t	2bxu_H	0.751	370	91	1	41	409	1	370	1.172e-58	2279	977	370	0.3662	0.9572	0.9572	3.843	1	9606	Homo sapiens	-_cellular organisms;d_Eukaryota;-_Opisthokonta;k_Metazoa;-_Eumetazoa;-_Bilateria;-_Deuterostomia;p_Chordata;-_Craniata;-_Vertebrata;-_Gnathostomata;-_Teleostomi;-_Euteleostomi;-_Sarcopterygii;-_Dipnotetrapodomorpha;-_Tetrapoda;-_Amniota;c_Mammalia;-_Theria;-_Eutheria;-_Boreoeutheria;-_Euarchontoglires;o_Primates;-_Haplorrhini;-_Simiiformes;-_Catarrhini;-_Hominoidea;f_Hominidae;-_Homininae;g_Homo…	37.7687	100	54.3093	Low	578	59.1607	46	4.70829	72	7.3695	281	28.7615	sp|Q8K4P0|WDR33_MOUSE	74.6	406	99	3	39	440	39	444	8.06e-189	584	977	1330	pre-mRNA 3' end processing protein WDR33 OS=Mus musculus OX=10090 GN=Wdr33 PE=1 SV=1
Montipora_capitata_KBHIv3___RNAseq.g37420.t1	1jba_A	0.22	50	38	1	38	86	34	83	5.71	51	128	167	0.3388	0.2649	0.2649	2.016	0.505	9913	Bos taurus	-_cellular organisms;d_Eukaryota;-_Opisthokonta;k_Metazoa;-_Eumetazoa;-_Bilateria;-_Deuterostomia;p_Chordata;-_Craniata;-_Vertebrata;-_Gnathostomata;-_Teleostomi;-_Euteleostomi;-_Sarcopterygii;-_Dipnotetrapodomorpha;-_Tetrapoda;-_Amniota;c_Mammalia;-_Theria;-_Eutheria;-_Boreoeutheria;-_Laurasiatheria;o_Artiodactyla;-_Ruminantia;-_Pecora;f_Bovidae;-_Bovinae;g_Bos;s_Bos taurus	38.2812	29.9401	87.4936	High	4	3.125	10	7.8125	32	25	82	64.0625	sp|Q3SZM6|COXM1_BOVIN	57.3	82	35	0	28	109	9	90	4.67e-28	102	128	106	COX assembly mitochondrial protein homolog OS=Bos taurus OX=9913 GN=CMC1 PE=3 SV=1
Montipora_capitata_KBHIv3___RNAseq.g32575.t1	6ccx_A	0.489	435	199	7	312	739	4	422	1.123e-47	1886	1115	423	0.3437	0.8918	0.8918	5.417	1	9606	Homo sapiens	-_cellular organisms;d_Eukaryota;-_Opisthokonta;k_Metazoa;-_Eumetazoa;-_Bilateria;-_Deuterostomia;p_Chordata;-_Craniata;-_Vertebrata;-_Gnathostomata;-_Teleostomi;-_Euteleostomi;-_Sarcopterygii;-_Dipnotetrapodomorpha;-_Tetrapoda;-_Amniota;c_Mammalia;-_Theria;-_Eutheria;-_Boreoeutheria;-_Euarchontoglires;o_Primates;-_Haplorrhini;-_Simiiformes;-_Catarrhini;-_Hominoidea;f_Hominidae;-_Homininae;g_Homo…	38.3857	99.0544	67.2936	Low	403	36.1435	51	4.57399	223	20	438	39.2825	sp|Q920Q2|REV1_MOUSE	33.3	1258	612	32	36	1092	17	1248	7.95e-171	539	1115	1249	DNA repair protein REV1 OS=Mus musculus OX=10090 GN=Rev1 PE=1 SV=1
Montipora_capitata_KBHIv3___TS.g7124.t2a	3c58_A	0.128	357	236	16	95	402	28	358	0.9925	47	787	433	0.1216	0.2123	0.2123	25.39	0.382	416870	Lactococcus cremoris subsp. cremoris MG1363	-_cellular organisms;d_Bacteria;-_Terrabacteria group;p_Bacillota;c_Bacilli;o_Lactobacillales;f_Streptococcaceae;g_Lactococcus;s_Lactococcus cremoris;-_Lactococcus cremoris subsp. cremoris;-_Lactococcus cremoris subsp. cremoris MG1363	39.136	76.4434	74.9294	High	108	13.723	146	18.5515	351	44.5997	182	23.1258	sp|Q8CI04|COG3_MOUSE	46	837	343	11	14	774	9	812	1.48e-235	682	787	820	Conserved oligomeric Golgi complex subunit 3 OS=Mus musculus OX=10090 GN=Cog3 PE=1 SV=3
Montipora_capitata_KBHIv3___RNAseq.g7396.t1	5gs5_D	0.415	113	66	0	166	278	13	125	3.916e-09	297	288	131	0.3547	0.7246	0.7246	2.439	1	10116	Rattus norvegicus	-_cellular organisms;d_Eukaryota;-_Opisthokonta;k_Metazoa;-_Eumetazoa;-_Bilateria;-_Deuterostomia;p_Chordata;-_Craniata;-_Vertebrata;-_Gnathostomata;-_Teleostomi;-_Euteleostomi;-_Sarcopterygii;-_Dipnotetrapodomorpha;-_Tetrapoda;-_Amniota;c_Mammalia;-_Theria;-_Eutheria;-_Boreoeutheria;-_Euarchontoglires;-_Glires;o_Rodentia;-_Myomorpha;-_Muroidea;f_Muridae;-_Murinae;g_Rattus;s_Rattus norvegicus	39.2361	86.2595	67.8326	Low	101	35.0694	29	10.0694	48	16.6667	110	38.1944	sp|Q9Y6N1|COX11_HUMAN	66.5	182	61	0	107	288	91	272	5.17e-84	256	288	276	Cytochrome c oxidase assembly protein COX11, mitochondrial OS=Homo sapiens OX=9606 GN=COX11 PE=1 SV=3
Montipora_capitata_KBHIv3___RNAseq.g33136.t1	7brm_C	0.835	170	17	1	12	181	2	160	5.842e-25	589	421	160	0.1973	0.4732	0.4732	10.86	1	83333	Escherichia coli K-12	-_cellular organisms;d_Bacteria;p_Pseudomonadota;c_Gammaproteobacteria;o_Enterobacterales;f_Enterobacteriaceae;g_Escherichia;s_Escherichia coli;-_Escherichia coli K-12	40.38	99.375	70.654	High	85	20.19	135	32.0665	65	15.4394	136	32.304	sp|Q15427|SF3B4_HUMAN	90.1	223	22	0	1	223	1	223	4.38e-143	417	421	424	Splicing factor 3B subunit 4 OS=Homo sapiens OX=9606 GN=SF3B4 PE=1 SV=1
Montipora_capitata_KBHIv3___RNAseq.g26546.t1	3h5r_A	0.702	94	26	1	39	130	1	94	5.048e-12	452	227	94	0.3966	0.9375	0.9375	1.023	1	562	Escherichia coli	-_cellular organisms;d_Bacteria;p_Pseudomonadota;c_Gammaproteobacteria;o_Enterobacterales;f_Enterobacteriaceae;g_Escherichia;s_Escherichia coli	40.5286	100	65.1311	Low	56	24.6696	80	35.2423	86	37.8855	5	2.20264	sp|Q7ZVE0|GAR1_DANRE	67.6	111	34	1	33	141	54	164	1.82e-48	161	227	226	H/ACA ribonucleoprotein complex subunit 1 OS=Danio rerio OX=7955 GN=gar1 PE=2 SV=1
Montipora_capitata_KBHIv3___RNAseq.g9462.t1	3dxs_X	0.684	311	97	1	434	744	1	310	7.655e-49	2055	744	310	0.4143	0.9891	0.9891	0.7923	1	3702	Arabidopsis thaliana	-_cellular organisms;d_Eukaryota;k_Viridiplantae;p_Streptophyta;-_Streptophytina;-_Embryophyta;-_Tracheophyta;-_Euphyllophyta;-_Spermatophyta;c_Magnoliopsida;-_Mesangiospermae;-_eudicotyledons;-_Gunneridae;-_Pentapetalae;-_rosids;-_malvids;o_Brassicales;f_Brassicaceae;-_Camelineae;g_Arabidopsis;s_Arabidopsis thaliana	41.8011	100	80.52	High	96	12.9032	51	6.85484	239	32.1237	358	48.1183	sp|Q99KP6|PRP19_MOUSE	63.9	507	131	5	285	743	1	503	7.79e-198	572	744	504	Pre-mRNA-processing factor 19 OS=Mus musculus OX=10090 GN=Prpf19 PE=1 SV=1
Montipora_capitata_KBHIv3___TS.g50810.t1	3az9_P	0.502	181	87	1	245	425	1	178	1.603e-18	617	427	182	0.3684	0.8201	0.8201	5.317	1	5833	Plasmodium falciparum	-_cellular organisms;d_Eukaryota;-_Sar;-_Alveolata;p_Apicomplexa;c_Aconoidasida;o_Haemosporida;f_Plasmodiidae;g_Plasmodium;-_Plasmodium (Laverania);s_Plasmodium falciparum	42.3888	97.8022	60.3558	Low	181	42.3888	68	15.9251	143	33.4895	35	8.19672	sp|O35094|TIM44_RAT	42.5	407	205	5	43	427	54	453	1.87e-96	299	427	453	Mitochondrial import inner membrane translocase subunit TIM44 OS=Rattus norvegicus OX=10116 GN=Timm44 PE=1 SV=1
Montipora_capitata_KBHIv3___RNAseq.g27981.t1	5fgf_H	0.332	583	337	11	39	581	1	571	3.039e-20	848	1266	576	0.3285	0.6252	0.6252	7.058	1	559292	Saccharomyces cerevisiae S288C	-_cellular organisms;d_Eukaryota;-_Opisthokonta;k_Fungi;-_Dikarya;p_Ascomycota;-_saccharomyceta;-_Saccharomycotina;c_Saccharomycetes;o_Saccharomycetales;f_Saccharomycetaceae;g_Saccharomyces;s_Saccharomyces cerevisiae;-_Saccharomyces cerevisiae S288C	42.891	99.1319	68.0732	Low	371	29.3049	110	8.68878	583	46.0506	202	15.9558	sp|Q865S1|AP3D1_BOVIN	52.1	1286	493	15	1	1260	13	1201	0	1110	1266	1207	AP-3 complex subunit delta-1 OS=Bos taurus OX=9913 GN=AP3D1 PE=1 SV=2
Montipora_capitata_KBHIv3___RNAseq.g44715.t1	7b5k_D	0.801	196	32	3	252	445	5	195	1.731e-25	981	448	195	0.3864	0.8708	0.8708	6.846	1	83333	Escherichia coli K-12	-_cellular organisms;d_Bacteria;p_Pseudomonadota;c_Gammaproteobacteria;o_Enterobacterales;f_Enterobacteriaceae;g_Escherichia;s_Escherichia coli;-_Escherichia coli K-12	43.3036	97.9487	76.3225	High	77	17.1875	49	10.9375	155	34.5982	167	37.2768	sp|O88597|BECN1_MOUSE	59.8	453	172	6	1	448	1	448	1.41e-169	486	448	448	Beclin-1 OS=Mus musculus OX=10090 GN=Becn1 PE=1 SV=3
Montipora_capitata_KBHIv3___RNAseq.g37072.t1	7f1o_F	0.393	89	53	1	114	201	14	102	1.499e-10	411	202	102	0.4291	0.84	0.84	0.7708	1	9606	Homo sapiens	-_cellular organisms;d_Eukaryota;-_Opisthokonta;k_Metazoa;-_Eumetazoa;-_Bilateria;-_Deuterostomia;p_Chordata;-_Craniata;-_Vertebrata;-_Gnathostomata;-_Teleostomi;-_Euteleostomi;-_Sarcopterygii;-_Dipnotetrapodomorpha;-_Tetrapoda;-_Amniota;c_Mammalia;-_Theria;-_Eutheria;-_Boreoeutheria;-_Euarchontoglires;o_Primates;-_Haplorrhini;-_Simiiformes;-_Catarrhini;-_Hominoidea;f_Hominidae;-_Homininae;g_Homo…	43.5644	87.2549	87.253	High	0	0	17	8.41584	82	40.5941	103	50.9901	sp|Q3SZ19|PSMD9_BOVIN	49.5	204	97	2	4	202	18	220	5.05e-59	187	202	221	26S proteasome non-ATPase regulatory subunit 9 OS=Bos taurus OX=9913 GN=PSMD9 PE=1 SV=1
Montipora_capitata_KBHIv3___RNAseq.g8875.t1	3j7r_SG	0.147	1336	804	56	1476	2665	2	1147	8.064e-21	446	2693	1148	0.1115	0.2027	0.2027	37.2	1	9823	Sus scrofa	-_cellular organisms;d_Eukaryota;-_Opisthokonta;k_Metazoa;-_Eumetazoa;-_Bilateria;-_Deuterostomia;p_Chordata;-_Craniata;-_Vertebrata;-_Gnathostomata;-_Teleostomi;-_Euteleostomi;-_Sarcopterygii;-_Dipnotetrapodomorpha;-_Tetrapoda;-_Amniota;c_Mammalia;-_Theria;-_Eutheria;-_Boreoeutheria;-_Laurasiatheria;o_Artiodactyla;-_Suina;f_Suidae;g_Sus;s_Sus scrofa	44.1886	99.8258	81.0363	High	125	4.64166	165	6.127	2181	80.9877	222	8.24359	sp|Q92616|GCN1_HUMAN	50.2	2695	1302	19	1	2684	1	2666	0	2464	2693	2671	eIF-2-alpha kinase activator GCN1 OS=Homo sapiens OX=9606 GN=GCN1 PE=1 SV=7
Montipora_capitata_KBHIv3___TS.g19676.t1	2btv_Q	0.566	272	111	2	7	277	2	267	3.44e-34	1369	609	312	0.4213	0.8174	0.8174	3.018	1	10905	Bluetongue virus (serotype 1 / isolate South Africa)	d_Viruses;-_Riboviria;k_Orthornavirae;p_Duplornaviricota;c_Resentoviricetes;o_Reovirales;f_Sedoreoviridae;g_Orbivirus;s_Bluetongue virus;-_Bluetongue virus 1;-_Bluetongue virus (serotype 1 / isolate South Africa)	44.4992	85.2564	80.3172	High	65	10.6732	69	11.33	226	37.11	249	40.8867	sp|Q9NX74|DUS2L_HUMAN	48.9	411	167	2	1	368	6	416	2.63e-121	371	609	493	tRNA-dihydrouridine(20) synthase [NAD(P)+]-like OS=Homo sapiens OX=9606 GN=DUS2 PE=1 SV=1
Montipora_capitata_KBHIv3___RNAseq.g32691.t1	5jfn_C	0.091	185	98	8	27	200	2	127	0.0036	98	382	127	0.2323	0.5874	0.5874	5.891	0.999	316056	Rhodopseudomonas palustris BisB18	-_cellular organisms;d_Bacteria;p_Pseudomonadota;c_Alphaproteobacteria;o_Hyphomicrobiales;f_Nitrobacteraceae;g_Rhodopseudomonas;s_Rhodopseudomonas palustris;-_Rhodopseudomonas palustris BisB18	45.5497	99.2126	65.2884	Low	138	36.1257	46	12.0419	115	30.1047	83	21.7277	sp|Q5F3A1|SEC62_CHICK	57.9	280	115	1	22	301	16	292	3.96e-67	220	382	398	Translocation protein SEC62 OS=Gallus gallus OX=9031 GN=SEC62 PE=2 SV=1
Montipora_capitata_KBHIv3___TS.g43945.t2	3bp9_U	0.616	154	59	0	148	301	20	173	3.788e-20	734	337	175	0.4336	0.8082	0.8082	1.782	1	11786	Murine leukemia virus	d_Viruses;-_Riboviria;k_Pararnavirae;p_Artverviricota;c_Revtraviricetes;o_Ortervirales;f_Retroviridae;-_Orthoretrovirinae;g_Gammaretrovirus;s_Murine leukemia virus	45.6973	88	62.404	Low	142	42.1365	39	11.5727	108	32.0475	48	14.2433	sp|Q78PG9|CCD25_MOUSE	62.8	183	67	1	155	337	27	208	6.26e-65	207	337	208	Coiled-coil domain-containing protein 25 OS=Mus musculus OX=10090 GN=Ccdc25 PE=1 SV=1
Montipora_capitata_KBHIv3___RNAseq.6258_t	4b19_A	0.11	235	183	9	156	386	5	217	0.0203	113	500	217	0.2807	0.5434	0.5434	10.88	1	1280	Staphylococcus aureus	-_cellular organisms;d_Bacteria;-_Terrabacteria group;p_Bacillota;c_Bacilli;o_Bacillales;f_Staphylococcaceae;g_Staphylococcus;s_Staphylococcus aureus	46.2	98.1567	82.6563	High	39	7.8	50	10	156	31.2	255	51	sp|Q5ZLD7|VPS53_CHICK	61.1	506	169	3	21	498	12	517	2.83e-204	591	500	831	Vacuolar protein sorting-associated protein 53 homolog OS=Gallus gallus OX=9031 GN=VPS53 PE=2 SV=1
Montipora_capitata_KBHIv3___RNAseq.g41412.t1	1aih_D	0.274	237	106	8	210	441	2	177	6.127e-12	357	501	195	0.3037	0.7354	0.7354	4.527	1	10690	Hpunavirus HP1	d_Viruses;-_Duplodnaviria;k_Heunggongvirae;p_Uroviricota;c_Caudoviricetes;f_Peduoviridae;g_Hpunavirus;s_Hpunavirus HP1	46.3074	90.2564	74.339	High	94	18.7625	76	15.1697	146	29.1417	185	36.9261	sp|Q8R2T8|TF3C5_MOUSE	40.9	438	215	12	30	432	23	451	5.1e-101	316	501	520	General transcription factor 3C polypeptide 5 OS=Mus musculus OX=10090 GN=Gtf3c5 PE=2 SV=2
Montipora_capitata_KBHIv3___TS.g36349.t1	4biu_F	0.492	203	92	2	208	405	1	197	4.469e-20	824	405	197	0.4559	0.9192	0.9192	2.104	1	83333	Escherichia coli K-12	-_cellular organisms;d_Bacteria;p_Pseudomonadota;c_Gammaproteobacteria;o_Enterobacterales;f_Enterobacteriaceae;g_Escherichia;s_Escherichia coli;-_Escherichia coli K-12	48.8889	100	72.2063	High	85	20.9877	62	15.3086	141	34.8148	117	28.8889	sp|Q99LZ3|SLD5_MOUSE	52.1	215	95	2	199	405	9	223	8.6e-69	219	405	223	DNA replication complex GINS protein SLD5 OS=Mus musculus OX=10090 GN=Gins4 PE=1 SV=1
Montipora_capitata_KBHIv3___TS.g41761.t2	3hxf_A	0.52	100	33	1	98	197	1	85	2.326e-06	209	202	87	0.3371	0.7548	0.7548	7.712	1	10116	Rattus norvegicus	-_cellular organisms;d_Eukaryota;-_Opisthokonta;k_Metazoa;-_Eumetazoa;-_Bilateria;-_Deuterostomia;p_Chordata;-_Craniata;-_Vertebrata;-_Gnathostomata;-_Teleostomi;-_Euteleostomi;-_Sarcopterygii;-_Dipnotetrapodomorpha;-_Tetrapoda;-_Amniota;c_Mammalia;-_Theria;-_Eutheria;-_Boreoeutheria;-_Euarchontoglires;-_Glires;o_Rodentia;-_Myomorpha;-_Muroidea;f_Muridae;-_Murinae;g_Rattus;s_Rattus norvegicus	49.505	97.7011	65.6961	Low	51	25.2475	53	26.2376	98	48.5149	0	0	sp|Q9VX98|DENR_DROME	53	185	70	2	18	202	21	188	9.24e-55	175	202	189	Density-regulated protein homolog OS=Drosophila melanogaster OX=7227 GN=DENR PE=1 SV=3
Montipora_capitata_KBHIv3___RNAseq.g14766.t1	8ez4_H	0.697	142	43	0	7	148	1	142	5.681e-19	642	283	143	0.4151	0.7395	0.7395	3.43	1	5833	Plasmodium falciparum	-_cellular organisms;d_Eukaryota;-_Sar;-_Alveolata;p_Apicomplexa;c_Aconoidasida;o_Haemosporida;f_Plasmodiidae;g_Plasmodium;-_Plasmodium (Laverania);s_Plasmodium falciparum	50.1767	99.3007	68.4088	Low	100	35.3357	21	7.42049	59	20.8481	103	36.3958	sp|Q3SZY9|MED6_BOVIN	57.3	218	74	2	2	219	3	201	1.41e-80	246	283	246	Mediator of RNA polymerase II transcription subunit 6 OS=Bos taurus OX=9913 GN=MED6 PE=2 SV=1
Montipora_capitata_KBHIv3___RNAseq.g6841.t1a	1a81_A	0.287	167	104	4	96	262	1	152	4.238e-15	504	321	156	0.4555	0.9134	0.9134	1.591	1	9606	Homo sapiens	-_cellular organisms;d_Eukaryota;-_Opisthokonta;k_Metazoa;-_Eumetazoa;-_Bilateria;-_Deuterostomia;p_Chordata;-_Craniata;-_Vertebrata;-_Gnathostomata;-_Teleostomi;-_Euteleostomi;-_Sarcopterygii;-_Dipnotetrapodomorpha;-_Tetrapoda;-_Amniota;c_Mammalia;-_Theria;-_Eutheria;-_Boreoeutheria;-_Euarchontoglires;o_Primates;-_Haplorrhini;-_Simiiformes;-_Catarrhini;-_Hominoidea;f_Hominidae;-_Homininae;g_Homo…	52.0249	97.4359	68.1094	Low	118	36.7601	17	5.29595	63	19.6262	123	38.3178	sp|Q9UJK0|TSR3_HUMAN	56.1	198	86	1	94	291	56	252	2.75e-77	241	321	312	18S rRNA aminocarboxypropyltransferase OS=Homo sapiens OX=9606 GN=TSR3 PE=1 SV=1
Montipora_capitata_KBHIv3___RNAseq.g33958.t1	5h7d_P	0.554	155	65	1	1	155	3	153	4.22e-12	616	295	153	0.5025	0.958	0.958	1.046	1	32630	synthetic construct	-_other entries;-_other sequences;-_artificial sequences;s_synthetic construct	52.5424	98.6928	78.2382	High	88	29.8305	8	2.71186	6	2.0339	193	65.4237	sp|Q32L63|VTA1_BOVIN	46	298	147	5	5	293	10	302	8.05e-74	231	295	307	Vacuolar protein sorting-associated protein VTA1 homolog OS=Bos taurus OX=9913 GN=VTA1 PE=2 SV=1
Montipora_capitata_KBHIv3___TS.g9442.t1	4cg3_A	0.601	276	110	0	4	279	1	276	1.773e-43	1620	524	287	0.5211	0.946	0.946	0.9591	1	2021	Thermobifida fusca	-_cellular organisms;d_Bacteria;-_Terrabacteria group;p_Actinomycetota;c_Actinomycetes;o_Streptosporangiales;f_Nocardiopsaceae;g_Thermobifida;s_Thermobifida fusca	52.6718	96.1672	66.6722	Low	205	39.1221	35	6.67939	60	11.4504	224	42.7481	sp|Q3SWZ4|EXOS9_BOVIN	57.1	312	132	2	6	316	4	314	2.78e-116	353	524	440	Exosome complex component RRP45 OS=Bos taurus OX=9913 GN=EXOSC9 PE=2 SV=1
Montipora_capitata_KBHIv3___RNAseq.g34611.t1	2bjy_H	0.467	122	62	1	1	122	8	126	2.065e-10	384	226	128	0.504	0.871	0.871	1.497	1	1642	Listeria innocua	-_cellular organisms;d_Bacteria;-_Terrabacteria group;p_Bacillota;c_Bacilli;o_Bacillales;f_Listeriaceae;g_Listeria;s_Listeria innocua	53.9823	92.9688	80.9396	High	8	3.53982	44	19.469	86	38.0531	88	38.9381	sp|Q99ND9|RWDD1_RAT	47.2	231	112	4	1	224	1	228	1.37e-54	177	226	243	RWD domain-containing protein 1 OS=Rattus norvegicus OX=10116 GN=Rwdd1 PE=2 SV=1
Montipora_capitata_KBHIv3___RNAseq.g48714.t1	3j3y_cl	0.323	170	108	2	1	163	8	177	1.972e-17	525	301	182	0.4894	0.7821	0.7821	2.918	1	11676	Human immunodeficiency virus 1	d_Viruses;-_Riboviria;k_Pararnavirae;p_Artverviricota;c_Revtraviricetes;o_Ortervirales;f_Retroviridae;-_Orthoretrovirinae;g_Lentivirus;s_Human immunodeficiency virus 1	54.1528	93.4066	78.3428	High	40	13.289	47	15.6146	89	29.5681	125	41.5282	sp|A7S710|DRE2_NEMVE	58.1	291	102	5	12	301	11	282	1.89e-106	314	301	282	Anamorsin homolog OS=Nematostella vectensis OX=45351 GN=v1g167244 PE=3 SV=1
Montipora_capitata_KBHIv3___RNAseq.g24538.t1	3jaq_I	0.572	213	91	0	176	388	3	215	7.018e-21	665	389	215	0.3752	0.6719	0.6719	14.1	1	28985	Kluyveromyces lactis	-_cellular organisms;d_Eukaryota;-_Opisthokonta;k_Fungi;-_Dikarya;p_Ascomycota;-_saccharomyceta;-_Saccharomycotina;c_Saccharomycetes;o_Saccharomycetales;f_Saccharomycetaceae;g_Kluyveromyces;s_Kluyveromyces lactis	54.7558	99.0698	83.0325	High	23	5.9126	64	16.4524	83	21.3368	219	56.2982	sp|Q7ZVK4|VPS36_DANRE	53.9	386	172	3	1	384	1	382	8.76e-137	398	389	382	Vacuolar protein-sorting-associated protein 36 OS=Danio rerio OX=7955 GN=vps36 PE=2 SV=1
Montipora_capitata_KBHIv3___TS.g23084.t1a	2fx0_A	0.774	297	64	1	40	336	1	294	4.312e-31	589	535	295	0.2107	0.3132	0.3132	25.2	1	1396	Bacillus cereus	-_cellular organisms;d_Bacteria;-_Terrabacteria group;p_Bacillota;c_Bacilli;o_Bacillales;f_Bacillaceae;g_Bacillus;-_Bacillus cereus group;s_Bacillus cereus	55.514	99.661	70.7167	High	64	11.9626	178	33.271	232	43.3645	61	11.4019	sp|Q5R7R9|SNW1_PONAB	65.2	540	176	7	1	534	1	534	1.03e-230	649	535	536	SNW domain-containing protein 1 OS=Pongo abelii OX=9601 GN=SNW1 PE=2 SV=1
Montipora_capitata_KBHIv3___RNAseq.g28456.t1	4iwc_A	0.127	291	189	18	145	416	3	247	0.2266	41	483	248	0.1262	0.2109	0.2109	34.28	0.233	9606	Homo sapiens	-_cellular organisms;d_Eukaryota;-_Opisthokonta;k_Metazoa;-_Eumetazoa;-_Bilateria;-_Deuterostomia;p_Chordata;-_Craniata;-_Vertebrata;-_Gnathostomata;-_Teleostomi;-_Euteleostomi;-_Sarcopterygii;-_Dipnotetrapodomorpha;-_Tetrapoda;-_Amniota;c_Mammalia;-_Theria;-_Eutheria;-_Boreoeutheria;-_Euarchontoglires;o_Primates;-_Haplorrhini;-_Simiiformes;-_Catarrhini;-_Hominoidea;f_Hominidae;-_Homininae;g_Homo…	56.3147	98.7903	70.5116	High	108	22.3602	118	24.4306	105	21.7391	152	31.47	sp|Q9QYT7|PIGQ_MOUSE	37.2	349	190	6	135	483	261	580	7.43e-61	212	483	581	Phosphatidylinositol N-acetylglucosaminyltransferase subunit Q OS=Mus musculus OX=10090 GN=Pigq PE=1 SV=3
Montipora_capitata_KBHIv3___RNAseq.g35104.t3	4afs_C	0.622	397	140	4	8	398	7	399	3.266e-58	2194	691	399	0.5507	0.9465	0.9465	1.393	1	32630	synthetic construct	-_other entries;-_other sequences;-_artificial sequences;s_synthetic construct	56.5847	98.4962	74.1297	High	187	27.0622	37	5.35456	114	16.4978	353	51.0854	sp|Q60HE6|MRE11_MACFA	55.5	532	218	8	8	531	8	528	3.43e-198	578	691	707	Double-strand break repair protein MRE11 OS=Macaca fascicularis OX=9541 GN=MRE11 PE=2 SV=1
Montipora_capitata_KBHIv3___RNAseq.g49020.t1	2ife_A	0.693	248	76	0	180	427	2	249	8.991e-24	1257	436	249	0.5625	0.979	0.979	0.8946	1	562	Escherichia coli	-_cellular organisms;d_Bacteria;p_Pseudomonadota;c_Gammaproteobacteria;o_Enterobacterales;f_Enterobacteriaceae;g_Escherichia;s_Escherichia coli	56.8807	99.5984	78.057	High	95	21.789	26	5.9633	77	17.6606	238	54.5872	sp|A7S7F2|BYST_NEMVE	73.5	422	108	2	7	427	1	419	5.06e-201	565	436	430	Bystin OS=Nematostella vectensis OX=45351 GN=bysl PE=3 SV=1
Montipora_capitata_KBHIv3___RNAseq.3107_t	4gye_B	0.257	128	88	1	32	159	2	122	0.003684	143	223	125	0.4407	0.7587	0.7587	7.168	1	11676	Human immunodeficiency virus 1	d_Viruses;-_Riboviria;k_Pararnavirae;p_Artverviricota;c_Revtraviricetes;o_Ortervirales;f_Retroviridae;-_Orthoretrovirinae;g_Lentivirus;s_Human immunodeficiency virus 1	57.3991	96.8	77.8989	High	35	15.6951	25	11.2108	70	31.3901	93	41.704	sp|Q6GMA4|CHM6A_XENLA	65.8	158	53	1	53	210	37	193	1.92e-54	176	223	200	Charged multivesicular body protein 6-A OS=Xenopus laevis OX=8355 GN=chmp6-a PE=2 SV=3
Montipora_capitata_KBHIv3___RNAseq.g14698.t1	2eno_A	0.807	151	29	0	113	263	2	152	6.011e-26	953	263	152	0.5689	0.9793	0.9793	0.6617	1	9606	Homo sapiens	-_cellular organisms;d_Eukaryota;-_Opisthokonta;k_Metazoa;-_Eumetazoa;-_Bilateria;-_Deuterostomia;p_Chordata;-_Craniata;-_Vertebrata;-_Gnathostomata;-_Teleostomi;-_Euteleostomi;-_Sarcopterygii;-_Dipnotetrapodomorpha;-_Tetrapoda;-_Amniota;c_Mammalia;-_Theria;-_Eutheria;-_Boreoeutheria;-_Euarchontoglires;o_Primates;-_Haplorrhini;-_Simiiformes;-_Catarrhini;-_Hominoidea;f_Hominidae;-_Homininae;g_Homo…	57.4144	99.3421	69.7489	Low	97	36.8821	12	4.56274	12	4.56274	142	53.9924	sp|Q147X3|NAA30_HUMAN	82.4	148	26	0	116	263	215	362	1.99e-81	251	263	362	N-alpha-acetyltransferase 30 OS=Homo sapiens OX=9606 GN=NAA30 PE=1 SV=1
Montipora_capitata_KBHIv3___RNAseq.g28216.t1	6eho_A	0.117	653	352	45	15	612	272	754	2.667e-06	144	1030	811	0.234	0.2856	0.2856	15.96	1	9606	Homo sapiens	-_cellular organisms;d_Eukaryota;-_Opisthokonta;k_Metazoa;-_Eumetazoa;-_Bilateria;-_Deuterostomia;p_Chordata;-_Craniata;-_Vertebrata;-_Gnathostomata;-_Teleostomi;-_Euteleostomi;-_Sarcopterygii;-_Dipnotetrapodomorpha;-_Tetrapoda;-_Amniota;c_Mammalia;-_Theria;-_Eutheria;-_Boreoeutheria;-_Euarchontoglires;o_Primates;-_Haplorrhini;-_Simiiformes;-_Catarrhini;-_Hominoidea;f_Hominidae;-_Homininae;g_Homo…	58.0583	59.5561	69.0166	Low	309	30	80	7.76699	337	32.7184	304	29.5146	sp|Q69ZJ7|RIC1_MOUSE	43.2	1015	480	20	11	962	358	1338	9.28e-252	753	1030	1422	Guanine nucleotide exchange factor subunit RIC1 OS=Mus musculus OX=10090 GN=Ric1 PE=1 SV=2
Montipora_capitata_KBHIv3___TS.g21081.t2	6cxj_G	0.121	476	284	23	311	773	1	355	1.465e-11	225	794	366	0.1975	0.3939	0.3939	18.28	1	9606	Homo sapiens	-_cellular organisms;d_Eukaryota;-_Opisthokonta;k_Metazoa;-_Eumetazoa;-_Bilateria;-_Deuterostomia;p_Chordata;-_Craniata;-_Vertebrata;-_Gnathostomata;-_Teleostomi;-_Euteleostomi;-_Sarcopterygii;-_Dipnotetrapodomorpha;-_Tetrapoda;-_Amniota;c_Mammalia;-_Theria;-_Eutheria;-_Boreoeutheria;-_Euarchontoglires;o_Primates;-_Haplorrhini;-_Simiiformes;-_Catarrhini;-_Hominoidea;f_Hominidae;-_Homininae;g_Homo…	58.3123	96.9945	62.2794	Low	312	39.2947	87	10.9572	228	28.7154	167	21.0327	sp|Q68CQ4|UTP25_HUMAN	39.4	602	304	14	236	791	169	755	3.56e-119	380	794	756	U3 small nucleolar RNA-associated protein 25 homolog OS=Homo sapiens OX=9606 GN=UTP25 PE=1 SV=2
Montipora_capitata_KBHIv3___TS.g39602.t2	6d6u_D	0.524	301	135	3	205	505	3	295	5.943e-29	950	514	297	0.4177	0.6958	0.6958	8.074	1	9606	Homo sapiens	-_cellular organisms;d_Eukaryota;-_Opisthokonta;k_Metazoa;-_Eumetazoa;-_Bilateria;-_Deuterostomia;p_Chordata;-_Craniata;-_Vertebrata;-_Gnathostomata;-_Teleostomi;-_Euteleostomi;-_Sarcopterygii;-_Dipnotetrapodomorpha;-_Tetrapoda;-_Amniota;c_Mammalia;-_Theria;-_Eutheria;-_Boreoeutheria;-_Euarchontoglires;o_Primates;-_Haplorrhini;-_Simiiformes;-_Catarrhini;-_Hominoidea;f_Hominidae;-_Homininae;g_Homo…	58.5603	98.6532	66.7287	Low	169	32.8794	61	11.8677	119	23.1518	165	32.1012	sp|Q13416|ORC2_HUMAN	53.3	345	150	4	169	510	238	574	1.63e-115	355	514	577	Origin recognition complex subunit 2 OS=Homo sapiens OX=9606 GN=ORC2 PE=1 SV=2
Montipora_capitata_KBHIv3___TS.g3136.t1c	4g5o_F	0.533	298	79	4	207	504	1	238	1.079e-25	809	506	239	0.3932	0.7857	0.7857	4.973	1	10090	Mus musculus	-_cellular organisms;d_Eukaryota;-_Opisthokonta;k_Metazoa;-_Eumetazoa;-_Bilateria;-_Deuterostomia;p_Chordata;-_Craniata;-_Vertebrata;-_Gnathostomata;-_Teleostomi;-_Euteleostomi;-_Sarcopterygii;-_Dipnotetrapodomorpha;-_Tetrapoda;-_Amniota;c_Mammalia;-_Theria;-_Eutheria;-_Boreoeutheria;-_Euarchontoglires;-_Glires;o_Rodentia;-_Myomorpha;-_Muroidea;f_Muridae;-_Murinae;g_Mus;-_Mus;s_Mus musculus	58.8933	99.5816	75.3618	High	74	14.6245	92	18.1818	175	34.585	165	32.6087	sp|Q5ZJ85|PRPF3_CHICK	57.2	505	205	6	10	505	182	684	1.18e-166	490	506	684	U4/U6 small nuclear ribonucleoprotein Prp3 OS=Gallus gallus OX=9031 GN=PRPF3 PE=2 SV=1
Montipora_capitata_KBHIv3___RNAseq.g45378.t1	7fss_C	0.281	213	115	5	134	345	1	176	7.335e-18	621	357	176	0.445	0.8663	0.8663	7.528	1	9606	Homo sapiens	-_cellular organisms;d_Eukaryota;-_Opisthokonta;k_Metazoa;-_Eumetazoa;-_Bilateria;-_Deuterostomia;p_Chordata;-_Craniata;-_Vertebrata;-_Gnathostomata;-_Teleostomi;-_Euteleostomi;-_Sarcopterygii;-_Dipnotetrapodomorpha;-_Tetrapoda;-_Amniota;c_Mammalia;-_Theria;-_Eutheria;-_Boreoeutheria;-_Euarchontoglires;o_Primates;-_Haplorrhini;-_Simiiformes;-_Catarrhini;-_Hominoidea;f_Hominidae;-_Homininae;g_Homo…	59.3838	100	83.8003	High	38	10.6443	23	6.44258	95	26.6106	201	56.3025	sp|Q6TUG0|DJB11_RAT	60.8	357	138	1	1	357	1	355	1.66e-154	441	357	358	DnaJ homolog subfamily B member 11 OS=Rattus norvegicus OX=10116 GN=Dnajb11 PE=2 SV=1
Montipora_capitata_KBHIv3___RNAseq.g15935.t1	8egr_R	0.326	156	98	3	9	162	2	152	2.45e-13	410	255	153	0.5021	0.8192	0.8192	10.59	1	1958907	Staphylococcus phage Andhra	d_Viruses;-_Duplodnaviria;k_Heunggongvirae;p_Uroviricota;c_Caudoviricetes;f_Rountreeviridae;-_Rakietenvirinae;g_Andhravirus;s_Andhravirus andhra;-_Staphylococcus phage Andhra	60.3922	98.6928	82.4135	High	30	11.7647	26	10.1961	46	18.0392	153	60	sp|Q9BRU9|UTP23_HUMAN	53	181	84	1	6	186	1	180	2.14e-57	186	255	249	rRNA-processing protein UTP23 homolog OS=Homo sapiens OX=9606 GN=UTP23 PE=1 SV=2
Montipora_capitata_KBHIv3___RNAseq.g27785.t1	8ez5_U	0.884	78	9	0	51	128	2	79	1.231e-12	497	128	79	0.6012	0.9676	0.9676	0.6096	1	197221	Thermosynechococcus vestitus BP-1	-_cellular organisms;d_Bacteria;-_Terrabacteria group;-_Cyanobacteriota/Melainabacteria group;p_Cyanobacteriota;c_Cyanophyceae;o_Pseudanabaenales;f_Thermosynechococcaceae;g_Thermosynechococcus;s_Thermosynechococcus vestitus;-_Thermosynechococcus vestitus BP-1	60.9375	98.7342	77.8512	High	18	14.0625	33	25.7812	8	6.25	69	53.9062	sp|Q32PE0|RPAB2_BOVIN	81.1	90	17	0	39	128	38	127	1.8e-46	149	128	127	DNA-directed RNA polymerases I, II, and III subunit RPABC2 OS=Bos taurus OX=9913 GN=POLR2F PE=1 SV=1
Montipora_capitata_KBHIv3___RNAseq.g25303.t1	5isv_B	0.179	441	277	25	272	705	4	366	2.662e-16	497	711	368	0.4127	0.7577	0.7577	6.571	1	83334	Escherichia coli O157:H7	-_cellular organisms;d_Bacteria;p_Pseudomonadota;c_Gammaproteobacteria;o_Enterobacterales;f_Enterobacteriaceae;g_Escherichia;s_Escherichia coli;-_Escherichia coli O157:H7	61.0408	98.6413	79.1781	High	126	17.7215	31	4.36006	202	28.4107	352	49.5077	sp|Q7ZW24|ALG11_DANRE	61	438	163	2	272	707	63	494	4.8e-187	543	711	500	GDP-Man:Man(3)GlcNAc(2)-PP-Dol alpha-1,2-mannosyltransferase OS=Danio rerio OX=7955 GN=alg11 PE=2 SV=2
Montipora_capitata_KBHIv3___RNAseq.g38737.t1	3gk9_A	0.232	185	131	7	101	283	2	177	2.178e-05	238	299	181	0.4943	0.7705	0.7705	3.314	1	10090	Mus musculus	-_cellular organisms;d_Eukaryota;-_Opisthokonta;k_Metazoa;-_Eumetazoa;-_Bilateria;-_Deuterostomia;p_Chordata;-_Craniata;-_Vertebrata;-_Gnathostomata;-_Teleostomi;-_Euteleostomi;-_Sarcopterygii;-_Dipnotetrapodomorpha;-_Tetrapoda;-_Amniota;c_Mammalia;-_Theria;-_Eutheria;-_Boreoeutheria;-_Euarchontoglires;-_Glires;o_Rodentia;-_Myomorpha;-_Muroidea;f_Muridae;-_Murinae;g_Mus;-_Mus;s_Mus musculus	61.204	97.2376	72.9981	High	89	29.7659	18	6.02007	67	22.408	125	41.806	sp|Q9W6I0|UQCC1_XENLA	48.2	170	85	3	118	287	17	183	2.04e-51	171	299	200	Ubiquinol-cytochrome-c reductase complex assembly factor 1 OS=Xenopus laevis OX=8355 GN=uqcc1 PE=2 SV=1
Montipora_capitata_KBHIv3___RNAseq.g13648.t1	7bgh_A	0.334	637	306	9	154	784	1	525	1.214e-26	1328	1026	530	0.4397	0.7985	0.7985	5.003	1	3888	Pisum sativum	-_cellular organisms;d_Eukaryota;k_Viridiplantae;p_Streptophyta;-_Streptophytina;-_Embryophyta;-_Tracheophyta;-_Euphyllophyta;-_Spermatophyta;c_Magnoliopsida;-_Mesangiospermae;-_eudicotyledons;-_Gunneridae;-_Pentapetalae;-_rosids;-_fabids;o_Fabales;f_Fabaceae;-_Papilionoideae;-_50 kb inversion clade;-_NPAAA clade;-_Hologalegina;-_IRL clade;-_Fabeae;g_Pisum;s_Pisum sativum	61.501	99.0566	65.1999	Low	333	32.4561	138	13.4503	346	33.7232	209	20.3704	sp|Q03701|CEBPZ_HUMAN	44.2	788	409	11	23	784	40	822	9.19e-197	598	1026	1054	CCAAT/enhancer-binding protein zeta OS=Homo sapiens OX=9606 GN=CEBPZ PE=1 SV=3
Montipora_capitata_KBHIv3___RNAseq.g44209.t1	8bxk_A	0.633	303	91	3	9	311	2	284	1.312e-41	1492	487	285	0.5527	0.9292	0.9292	2.686	1	64292	Ntaya virus	d_Viruses;-_Riboviria;k_Orthornavirae;p_Kitrinoviricota;c_Flasuviricetes;o_Amarillovirales;f_Flaviviridae;g_Flavivirus;s_Ntaya virus	62.2177	99.2982	72.8897	High	114	23.4086	49	10.0616	130	26.694	194	39.8357	sp|Q9CQS5|RIOK2_MOUSE	69.9	309	93	0	1	309	1	309	1.28e-156	459	487	547	Serine/threonine-protein kinase RIO2 OS=Mus musculus OX=10090 GN=Riok2 PE=1 SV=1
Montipora_capitata_KBHIv3___TS.g26649.t1	7a2z_B	0.188	367	181	16	19	365	8	277	6.153e-17	489	553	277	0.3939	0.7501	0.7501	5.43	1	32630	synthetic construct	-_other entries;-_other sequences;-_artificial sequences;s_synthetic construct	62.7486	97.4729	70.2619	High	140	25.3165	57	10.3074	228	41.2297	128	23.1465	sp|Q566Y1|ELP4_DANRE	43.7	366	179	7	3	363	18	361	2.32e-88	281	553	397	Elongator complex protein 4 OS=Danio rerio OX=7955 GN=elp4 PE=2 SV=2
Montipora_capitata_KBHIv3___TS.g1797.t1	3iow_B	0.188	228	149	4	82	299	14	215	3.791e-06	225	347	220	0.4412	0.6724	0.6724	7.055	1	83333	Escherichia coli K-12	-_cellular organisms;d_Bacteria;p_Pseudomonadota;c_Gammaproteobacteria;o_Enterobacterales;f_Enterobacteriaceae;g_Escherichia;s_Escherichia coli;-_Escherichia coli K-12	62.8242	91.8182	73.2057	High	66	19.0202	57	16.4265	146	42.0749	78	22.4784	sp|O14662|STX16_HUMAN	57.4	265	105	3	61	325	47	303	2.7e-90	276	347	325	Syntaxin-16 OS=Homo sapiens OX=9606 GN=STX16 PE=1 SV=3
Montipora_capitata_KBHIv3___RNAseq.g29536.t1	6d3o_C	0.495	111	55	1	35	144	4	114	2.39e-13	503	174	114	0.6076	0.9136	0.9136	1.241	1	32630	synthetic construct	-_other entries;-_other sequences;-_artificial sequences;s_synthetic construct	63.2184	97.3684	69.2621	Low	42	24.1379	32	18.3908	67	38.5057	33	18.9655	sp|Q9D7A6|SRP19_MOUSE	49.2	118	59	1	36	152	9	126	7.55e-34	119	174	144	Signal recognition particle 19 kDa protein OS=Mus musculus OX=10090 GN=Srp19 PE=1 SV=1
Montipora_capitata_KBHIv3___RNAseq.g7438.t1	5c92_A	0.569	86	37	0	50	135	2	87	3.474e-13	482	135	87	0.6221	0.9545	0.9545	0.8123	1	645133	Colletotrichum graminicola M1.001	-_cellular organisms;d_Eukaryota;-_Opisthokonta;k_Fungi;-_Dikarya;p_Ascomycota;-_saccharomyceta;-_Pezizomycotina;-_leotiomyceta;-_sordariomyceta;c_Sordariomycetes;-_Hypocreomycetidae;o_Glomerellales;f_Glomerellaceae;g_Colletotrichum;-_Colletotrichum graminicola species complex;s_Colletotrichum graminicola;-_Colletotrichum graminicola M1.001	63.7037	98.8506	77.1255	High	18	13.3333	29	21.4815	29	21.4815	59	43.7037	sp|Q9CQY1|ATG12_MOUSE	49.2	120	59	1	16	135	24	141	2.67e-36	124	135	141	Ubiquitin-like protein ATG12 OS=Mus musculus OX=10090 GN=Atg12 PE=1 SV=1
Montipora_capitata_KBHIv3___RNAseq.g2926.t1	3cxa_C	0.326	208	122	4	13	218	13	204	4.689e-11	531	322	205	0.555	0.8584	0.8584	2.384	1	9838	Camelus dromedarius	-_cellular organisms;d_Eukaryota;-_Opisthokonta;k_Metazoa;-_Eumetazoa;-_Bilateria;-_Deuterostomia;p_Chordata;-_Craniata;-_Vertebrata;-_Gnathostomata;-_Teleostomi;-_Euteleostomi;-_Sarcopterygii;-_Dipnotetrapodomorpha;-_Tetrapoda;-_Amniota;c_Mammalia;-_Theria;-_Eutheria;-_Boreoeutheria;-_Laurasiatheria;o_Artiodactyla;-_Tylopoda;f_Camelidae;g_Camelus;s_Camelus dromedarius	63.9752	93.6585	80.6547	High	33	10.2484	53	16.4596	84	26.087	152	47.205	sp|P78318|IGBP1_HUMAN	35.8	265	158	4	16	274	15	273	2.48e-41	149	322	339	Immunoglobulin-binding protein 1 OS=Homo sapiens OX=9606 GN=IGBP1 PE=1 SV=1
Montipora_capitata_KBHIv3___RNAseq.g7266.t1	6cjn_B	0.644	256	89	2	35	289	2	256	2.787e-34	1356	395	257	0.6262	0.9549	0.9549	1.499	1	3879	Medicago sativa	-_cellular organisms;d_Eukaryota;k_Viridiplantae;p_Streptophyta;-_Streptophytina;-_Embryophyta;-_Tracheophyta;-_Euphyllophyta;-_Spermatophyta;c_Magnoliopsida;-_Mesangiospermae;-_eudicotyledons;-_Gunneridae;-_Pentapetalae;-_rosids;-_fabids;o_Fabales;f_Fabaceae;-_Papilionoideae;-_50 kb inversion clade;-_NPAAA clade;-_Hologalegina;-_IRL clade;-_Trifolieae;g_Medicago;s_Medicago sativa	64.557	99.2218	75.9601	High	78	19.7468	34	8.60759	110	27.8481	173	43.7975	sp|Q8VCE2|GPN1_MOUSE	64.3	322	110	3	35	356	19	335	8.3e-139	403	395	372	GPN-loop GTPase 1 OS=Mus musculus OX=10090 GN=Gpn1 PE=1 SV=1
Montipora_capitata_KBHIv3___RNAseq.g30414.t1	3gsw_A	0.133	278	170	12	38	258	2	265	0.02385	100	337	479	0.4366	0.3223	0.3223	6.406	1	9606	Homo sapiens	-_cellular organisms;d_Eukaryota;-_Opisthokonta;k_Metazoa;-_Eumetazoa;-_Bilateria;-_Deuterostomia;p_Chordata;-_Craniata;-_Vertebrata;-_Gnathostomata;-_Teleostomi;-_Euteleostomi;-_Sarcopterygii;-_Dipnotetrapodomorpha;-_Tetrapoda;-_Amniota;c_Mammalia;-_Theria;-_Eutheria;-_Boreoeutheria;-_Euarchontoglires;o_Primates;-_Haplorrhini;-_Simiiformes;-_Catarrhini;-_Hominoidea;f_Hominidae;-_Homininae;g_Homo…	65.5786	55.1148	85.6901	High	8	2.37389	40	11.8694	106	31.454	183	54.3027	sp|Q8K2A8|ALG3_MOUSE	59	305	121	1	27	327	35	339	5.28e-120	355	337	438	Dol-P-Man:Man(5)GlcNAc(2)-PP-Dol alpha-1,3-mannosyltransferase OS=Mus musculus OX=10090 GN=Alg3 PE=1 SV=2
Montipora_capitata_KBHIv3___RNAseq.g35241.t1	6fqv_B	0.702	339	94	3	18	355	1	333	3.13e-51	1891	513	333	0.6001	0.9171	0.9171	5.506	1	158879	Staphylococcus aureus subsp. aureus N315	-_cellular organisms;d_Bacteria;-_Terrabacteria group;p_Bacillota;c_Bacilli;o_Bacillales;f_Staphylococcaceae;g_Staphylococcus;s_Staphylococcus aureus;-_Staphylococcus aureus subsp. aureus N315	65.8869	100	77.6946	High	88	17.154	67	13.0604	73	14.23	285	55.5556	sp|Q9VPH8|RBBP5_DROME	64.9	427	146	4	1	427	1	423	1.61e-195	556	513	489	Retinoblastoma-binding protein 5 homolog OS=Drosophila melanogaster OX=7227 GN=Rbbp5 PE=1 SV=2
Montipora_capitata_KBHIv3___RNAseq.g21715.t1	6g8m_G	0.258	560	318	18	158	678	2	502	2.438e-20	917	786	508	0.5186	0.777	0.777	6.436	1	559292	Saccharomyces cerevisiae S288C	-_cellular organisms;d_Eukaryota;-_Opisthokonta;k_Fungi;-_Dikarya;p_Ascomycota;-_saccharomyceta;-_Saccharomycotina;c_Saccharomycetes;o_Saccharomycetales;f_Saccharomycetaceae;g_Saccharomyces;s_Saccharomyces cerevisiae;-_Saccharomyces cerevisiae S288C	66.285	98.622	72.9567	High	177	22.5191	83	10.5598	266	33.8422	260	33.0789	sp|Q6DRN3|NOC3L_DANRE	40.5	692	385	9	35	721	90	759	9.13e-153	468	786	800	Nucleolar complex protein 3 homolog OS=Danio rerio OX=7955 GN=noc3l PE=2 SV=1
Montipora_capitata_KBHIv3___RNAseq.g33741.t1	2ezz_B	0.625	131	49	0	49	179	2	132	4.178e-12	406	195	132	0.5655	0.7948	0.7948	3.076	1	9606	Homo sapiens	-_cellular organisms;d_Eukaryota;-_Opisthokonta;k_Metazoa;-_Eumetazoa;-_Bilateria;-_Deuterostomia;p_Chordata;-_Craniata;-_Vertebrata;-_Gnathostomata;-_Teleostomi;-_Euteleostomi;-_Sarcopterygii;-_Dipnotetrapodomorpha;-_Tetrapoda;-_Amniota;c_Mammalia;-_Theria;-_Eutheria;-_Boreoeutheria;-_Euarchontoglires;o_Primates;-_Haplorrhini;-_Simiiformes;-_Catarrhini;-_Hominoidea;f_Hominidae;-_Homininae;g_Homo…	67.1795	99.2424	85.7915	High	19	9.74359	8	4.10256	44	22.5641	124	63.5897	sp|P61759|PFD3_MOUSE	63.9	166	60	0	21	186	21	186	2.27e-72	220	195	196	Prefoldin subunit 3 OS=Mus musculus OX=10090 GN=Vbp1 PE=1 SV=2
Montipora_capitata_KBHIv3___RNAseq.g47248.t1	4axw_A	0.639	86	31	0	32	117	28	113	4.255e-07	261	127	118	0.58	0.6221	0.6221	5.399	1	10090	Mus musculus	-_cellular organisms;d_Eukaryota;-_Opisthokonta;k_Metazoa;-_Eumetazoa;-_Bilateria;-_Deuterostomia;p_Chordata;-_Craniata;-_Vertebrata;-_Gnathostomata;-_Teleostomi;-_Euteleostomi;-_Sarcopterygii;-_Dipnotetrapodomorpha;-_Tetrapoda;-_Amniota;c_Mammalia;-_Theria;-_Eutheria;-_Boreoeutheria;-_Euarchontoglires;-_Glires;o_Rodentia;-_Myomorpha;-_Muroidea;f_Muridae;-_Murinae;g_Mus;-_Mus;s_Mus musculus	67.7165	72.8814	73.528	High	4	3.14961	45	35.4331	77	60.6299	1	0.787402	sp|P56812|PDCD5_MOUSE	61.1	126	46	1	1	126	1	123	1.65e-39	131	127	126	Programmed cell death protein 5 OS=Mus musculus OX=10090 GN=Pdcd5 PE=1 SV=3
Montipora_capitata_KBHIv3___RNAseq.g11191.t1	2c66_B	0.701	191	57	0	16	206	2	192	7.4e-32	1155	281	192	0.6652	0.9677	0.9677	1.15	1	9606	Homo sapiens	-_cellular organisms;d_Eukaryota;-_Opisthokonta;k_Metazoa;-_Eumetazoa;-_Bilateria;-_Deuterostomia;p_Chordata;-_Craniata;-_Vertebrata;-_Gnathostomata;-_Teleostomi;-_Euteleostomi;-_Sarcopterygii;-_Dipnotetrapodomorpha;-_Tetrapoda;-_Amniota;c_Mammalia;-_Theria;-_Eutheria;-_Boreoeutheria;-_Euarchontoglires;o_Primates;-_Haplorrhini;-_Simiiformes;-_Catarrhini;-_Hominoidea;f_Hominidae;-_Homininae;g_Homo…	67.9715	99.4792	87.6717	High	25	8.8968	9	3.20285	51	18.1495	196	69.7509	sp|O43709|BUD23_HUMAN	62.9	283	101	4	1	281	1	281	2.79e-122	353	281	281	Probable 18S rRNA (guanine-N(7))-methyltransferase OS=Homo sapiens OX=9606 GN=BUD23 PE=1 SV=2
Montipora_capitata_KBHIv3___RNAseq.g6397.t1	6aj9_E	0.145	282	232	7	117	396	1	275	4.861e-08	407	411	279	0.5982	0.8544	0.8544	2.877	1	10090	Mus musculus	-_cellular organisms;d_Eukaryota;-_Opisthokonta;k_Metazoa;-_Eumetazoa;-_Bilateria;-_Deuterostomia;p_Chordata;-_Craniata;-_Vertebrata;-_Gnathostomata;-_Teleostomi;-_Euteleostomi;-_Sarcopterygii;-_Dipnotetrapodomorpha;-_Tetrapoda;-_Amniota;c_Mammalia;-_Theria;-_Eutheria;-_Boreoeutheria;-_Euarchontoglires;-_Glires;o_Rodentia;-_Myomorpha;-_Muroidea;f_Muridae;-_Murinae;g_Mus;-_Mus;s_Mus musculus	68.1265	98.5663	77.6382	High	114	27.7372	9	2.18978	11	2.6764	277	67.3966	sp|Q8CFY5|COX10_MOUSE	55.8	321	131	1	79	399	122	431	1.71e-110	334	411	443	Protoheme IX farnesyltransferase, mitochondrial OS=Mus musculus OX=10090 GN=Cox10 PE=2 SV=1
Montipora_capitata_KBHIv3___RNAseq.g7235.t1	1h20_A	0.271	276	182	7	21	289	215	478	1.734e-10	503	392	482	0.6022	0.4933	0.4933	3.229	1	4113	Solanum tuberosum	-_cellular organisms;d_Eukaryota;k_Viridiplantae;p_Streptophyta;-_Streptophytina;-_Embryophyta;-_Tracheophyta;-_Euphyllophyta;-_Spermatophyta;c_Magnoliopsida;-_Mesangiospermae;-_eudicotyledons;-_Gunneridae;-_Pentapetalae;-_asterids;-_lamiids;o_Solanales;f_Solanaceae;-_Solanoideae;-_Solaneae;g_Solanum;s_Solanum tuberosum	68.6224	54.7718	73.7723	High	126	32.1429	10	2.55102	46	11.7347	210	53.5714	sp|Q9NYV6|RRN3_HUMAN	46.4	295	153	4	2	292	291	584	1.28e-85	276	392	651	RNA polymerase I-specific transcription initiation factor RRN3 OS=Homo sapiens OX=9606 GN=RRN3 PE=1 SV=1
Montipora_capitata_KBHIv3___RNAseq.g6616.t1	6gaw_AJ	0.6	225	77	2	78	301	2	214	1.314e-21	973	325	215	0.6269	0.9384	0.9384	2.092	1	9823	Sus scrofa	-_cellular organisms;d_Eukaryota;-_Opisthokonta;k_Metazoa;-_Eumetazoa;-_Bilateria;-_Deuterostomia;p_Chordata;-_Craniata;-_Vertebrata;-_Gnathostomata;-_Teleostomi;-_Euteleostomi;-_Sarcopterygii;-_Dipnotetrapodomorpha;-_Tetrapoda;-_Amniota;c_Mammalia;-_Theria;-_Eutheria;-_Boreoeutheria;-_Laurasiatheria;o_Artiodactyla;-_Suina;f_Suidae;g_Sus;s_Sus scrofa	68.9231	99.0698	79.2044	High	78	24	17	5.23077	9	2.76923	221	68	sp|A7M7B9|NTH_CHICK	63.7	226	82	0	78	303	56	281	3.56e-105	311	325	281	Endonuclease III-like protein 1 OS=Gallus gallus OX=9031 GN=NTHL1 PE=2 SV=1
Montipora_capitata_KBHIv3___TS.g3836.t1	8b7i_A	0.309	733	438	29	42	727	25	735	1.305e-36	1301	990	736	0.5348	0.6907	0.6907	6.483	1	9606	Homo sapiens	-_cellular organisms;d_Eukaryota;-_Opisthokonta;k_Metazoa;-_Eumetazoa;-_Bilateria;-_Deuterostomia;p_Chordata;-_Craniata;-_Vertebrata;-_Gnathostomata;-_Teleostomi;-_Euteleostomi;-_Sarcopterygii;-_Dipnotetrapodomorpha;-_Tetrapoda;-_Amniota;c_Mammalia;-_Theria;-_Eutheria;-_Boreoeutheria;-_Euarchontoglires;o_Primates;-_Haplorrhini;-_Simiiformes;-_Catarrhini;-_Hominoidea;f_Hominidae;-_Homininae;g_Homo…	69.2929	96.6033	82.0218	High	65	6.56566	64	6.46465	558	56.3636	303	30.6061	sp|P59015|VPS18_DANRE	45.7	1007	497	12	1	990	1	974	4.48e-307	878	990	974	Vacuolar protein sorting-associated protein 18 homolog OS=Danio rerio OX=7955 GN=vps18 PE=2 SV=2
Montipora_capitata_KBHIv3___TS.g5308.t2b	1c4v_1	0.536	1154	467	13	48	1185	1	1102	0	5743	1627	1103	0.6338	0.9237	0.9237	3.676	1	9606	Homo sapiens	-_cellular organisms;d_Eukaryota;-_Opisthokonta;k_Metazoa;-_Eumetazoa;-_Bilateria;-_Deuterostomia;p_Chordata;-_Craniata;-_Vertebrata;-_Gnathostomata;-_Teleostomi;-_Euteleostomi;-_Sarcopterygii;-_Dipnotetrapodomorpha;-_Tetrapoda;-_Amniota;c_Mammalia;-_Theria;-_Eutheria;-_Boreoeutheria;-_Euarchontoglires;o_Primates;-_Haplorrhini;-_Simiiformes;-_Catarrhini;-_Hominoidea;f_Hominidae;-_Homininae;g_Homo…	69.9447	99.9093	81.8852	High	154	9.46527	103	6.33067	612	37.6152	758	46.5888	sp|Q9WVF7|DPOE1_MOUSE	65.6	1617	519	9	17	1622	1	1590	0	2095	1627	2283	DNA polymerase epsilon catalytic subunit A OS=Mus musculus OX=10090 GN=Pole PE=1 SV=3
Montipora_capitata_KBHIv3___RNAseq.g15020.t1	3jah_RR	0.28	203	140	4	37	233	7	209	2.603e-16	571	281	216	0.6023	0.7704	0.7704	5.099	1	9986	Oryctolagus cuniculus	-_cellular organisms;d_Eukaryota;-_Opisthokonta;k_Metazoa;-_Eumetazoa;-_Bilateria;-_Deuterostomia;p_Chordata;-_Craniata;-_Vertebrata;-_Gnathostomata;-_Teleostomi;-_Euteleostomi;-_Sarcopterygii;-_Dipnotetrapodomorpha;-_Tetrapoda;-_Amniota;c_Mammalia;-_Theria;-_Eutheria;-_Boreoeutheria;-_Euarchontoglires;-_Glires;o_Lagomorpha;f_Leporidae;g_Oryctolagus;s_Oryctolagus cuniculus	70.1068	93.9815	69.7253	Low	71	25.2669	39	13.879	109	38.79	62	22.0641	sp|Q0MQ83|CIA30_GORGO	35.2	179	110	3	41	213	123	301	7.75e-31	120	281	327	Complex I intermediate-associated protein 30, mitochondrial OS=Gorilla gorilla gorilla OX=9595 GN=NDUFAF1 PE=2 SV=1
Montipora_capitata_KBHIv3___TS.g3541.t1	6b2o_F	0.307	322	197	6	96	411	47	348	5.387e-26	894	444	349	0.5958	0.7488	0.7488	4.879	1	1590	Lactiplantibacillus plantarum	-_cellular organisms;d_Bacteria;-_Terrabacteria group;p_Bacillota;c_Bacilli;o_Lactobacillales;f_Lactobacillaceae;g_Lactiplantibacillus;s_Lactiplantibacillus plantarum	71.1712	86.533	73.7158	High	108	24.3243	36	8.10811	107	24.0991	193	43.4685	sp|Q9EP82|WDR4_MOUSE	32	359	223	8	63	411	31	378	6.97e-47	169	444	413	tRNA (guanine-N(7)-)-methyltransferase non-catalytic subunit WDR4 OS=Mus musculus OX=10090 GN=Wdr4 PE=1 SV=2
Montipora_capitata_KBHIv3___RNAseq.g41267.t1	1ir8_A	0.301	169	102	5	56	222	45	199	1.038e-15	493	230	205	0.5997	0.6704	0.6704	4.022	1	9031	Gallus gallus	-_cellular organisms;d_Eukaryota;-_Opisthokonta;k_Metazoa;-_Eumetazoa;-_Bilateria;-_Deuterostomia;p_Chordata;-_Craniata;-_Vertebrata;-_Gnathostomata;-_Teleostomi;-_Euteleostomi;-_Sarcopterygii;-_Dipnotetrapodomorpha;-_Tetrapoda;-_Amniota;-_Sauropsida;-_Sauria;-_Archelosauria;-_Archosauria;-_Dinosauria;-_Saurischia;-_Theropoda;-_Coelurosauria;c_Aves;-_Neognathae;-_Galloanserae;o_Galliformes;f_Phas…	72.6087	75.6098	84.0036	High	27	11.7391	27	11.7391	22	9.56522	154	66.9565	sp|Q5ZLM0|CDC73_CHICK	62.2	233	75	3	7	230	303	531	1.12e-92	284	230	531	Parafibromin OS=Gallus gallus OX=9031 GN=CDC73 PE=2 SV=1
Montipora_capitata_KBHIv3___RNAseq.g35525.t1	2beg_B	0.536	425	175	7	5	424	2	409	2.068e-55	2226	575	409	0.6824	0.954	0.954	1.867	1	9606	Homo sapiens	-_cellular organisms;d_Eukaryota;-_Opisthokonta;k_Metazoa;-_Eumetazoa;-_Bilateria;-_Deuterostomia;p_Chordata;-_Craniata;-_Vertebrata;-_Gnathostomata;-_Teleostomi;-_Euteleostomi;-_Sarcopterygii;-_Dipnotetrapodomorpha;-_Tetrapoda;-_Amniota;c_Mammalia;-_Theria;-_Eutheria;-_Boreoeutheria;-_Euarchontoglires;o_Primates;-_Haplorrhini;-_Simiiformes;-_Catarrhini;-_Hominoidea;f_Hominidae;-_Homininae;g_Homo…	73.0435	99.7555	82.5718	High	51	8.86957	43	7.47826	206	35.8261	275	47.8261	sp|Q7ZY11|EIF2A_XENLA	54.6	581	255	5	1	573	1	580	1.28e-211	603	575	582	Eukaryotic translation initiation factor 2A OS=Xenopus laevis OX=8355 GN=eif2a PE=2 SV=2
Montipora_capitata_KBHIv3___RNAseq.g26610.t1	1bnp_A	0.216	250	149	11	70	315	2	208	1.332e-09	255	336	296	0.4931	0.5522	0.5522	4.671	1	10116	Rattus norvegicus	-_cellular organisms;d_Eukaryota;-_Opisthokonta;k_Metazoa;-_Eumetazoa;-_Bilateria;-_Deuterostomia;p_Chordata;-_Craniata;-_Vertebrata;-_Gnathostomata;-_Teleostomi;-_Euteleostomi;-_Sarcopterygii;-_Dipnotetrapodomorpha;-_Tetrapoda;-_Amniota;c_Mammalia;-_Theria;-_Eutheria;-_Boreoeutheria;-_Euarchontoglires;-_Glires;o_Rodentia;-_Myomorpha;-_Muroidea;f_Muridae;-_Murinae;g_Rattus;s_Rattus norvegicus	73.2143	69.9324	90.3293	Very_High	3	0.892857	20	5.95238	70	20.8333	243	72.3214	sp|Q9Y673|ALG5_HUMAN	62.8	293	106	2	37	329	29	318	3.25e-131	380	336	324	Dolichyl-phosphate beta-glucosyltransferase OS=Homo sapiens OX=9606 GN=ALG5 PE=1 SV=1
Montipora_capitata_KBHIv3___TS.g47848.t2	1bfr_K	0.174	235	159	9	70	296	5	212	1.319e-07	326	304	212	0.5611	0.7809	0.7809	4.688	1	562	Escherichia coli	-_cellular organisms;d_Bacteria;p_Pseudomonadota;c_Gammaproteobacteria;o_Enterobacterales;f_Enterobacteriaceae;g_Escherichia;s_Escherichia coli	74.6711	98.1132	75.9942	High	72	23.6842	21	6.90789	76	25	135	44.4079	sp|A7SNR3|COQ4_NEMVE	54.1	222	78	4	80	297	1	202	3.33e-75	232	304	208	Ubiquinone biosynthesis protein COQ4 homolog, mitochondrial OS=Nematostella vectensis OX=45351 GN=v1g191789 PE=3 SV=1
Montipora_capitata_KBHIv3___RNAseq.g8900.t1	4ala_L	0.391	194	114	2	61	250	1	194	2.884e-13	618	253	197	0.721	0.92	0.92	1.691	1	10090	Mus musculus	-_cellular organisms;d_Eukaryota;-_Opisthokonta;k_Metazoa;-_Eumetazoa;-_Bilateria;-_Deuterostomia;p_Chordata;-_Craniata;-_Vertebrata;-_Gnathostomata;-_Teleostomi;-_Euteleostomi;-_Sarcopterygii;-_Dipnotetrapodomorpha;-_Tetrapoda;-_Amniota;c_Mammalia;-_Theria;-_Eutheria;-_Boreoeutheria;-_Euarchontoglires;-_Glires;o_Rodentia;-_Myomorpha;-_Muroidea;f_Muridae;-_Murinae;g_Mus;-_Mus;s_Mus musculus	75.0988	98.4772	80.0595	High	55	21.7391	11	4.34783	19	7.50988	168	66.4032	sp|Q8IWL3|HSC20_HUMAN	39	205	120	3	47	247	26	229	5.75e-38	135	253	235	Iron-sulfur cluster co-chaperone protein HscB OS=Homo sapiens OX=9606 GN=HSCB PE=1 SV=3
Montipora_capitata_KBHIv3___RNAseq.g33717.t1	7a5h_w	0.453	183	99	1	58	240	6	187	4.341e-17	725	243	188	0.6845	0.8686	0.8686	2.106	1	9606	Homo sapiens	-_cellular organisms;d_Eukaryota;-_Opisthokonta;k_Metazoa;-_Eumetazoa;-_Bilateria;-_Deuterostomia;p_Chordata;-_Craniata;-_Vertebrata;-_Gnathostomata;-_Teleostomi;-_Euteleostomi;-_Sarcopterygii;-_Dipnotetrapodomorpha;-_Tetrapoda;-_Amniota;c_Mammalia;-_Theria;-_Eutheria;-_Boreoeutheria;-_Euarchontoglires;o_Primates;-_Haplorrhini;-_Simiiformes;-_Catarrhini;-_Hominoidea;f_Hominidae;-_Homininae;g_Homo…	75.3086	96.8085	76.144	High	41	16.8724	19	7.81893	128	52.6749	55	22.6337	sp|Q24439|ATPO_DROME	45.8	201	106	1	40	240	9	206	7.73e-56	180	243	209	ATP synthase subunit O, mitochondrial OS=Drosophila melanogaster OX=7227 GN=ATPsynO PE=2 SV=2
Montipora_capitata_KBHIv3___RNAseq.g19612.t1	2g07_A	0.524	757	227	10	165	918	6	632	5.163e-50	2312	994	638	0.5868	0.9001	0.9001	4.001	1	10090	Mus musculus	-_cellular organisms;d_Eukaryota;-_Opisthokonta;k_Metazoa;-_Eumetazoa;-_Bilateria;-_Deuterostomia;p_Chordata;-_Craniata;-_Vertebrata;-_Gnathostomata;-_Teleostomi;-_Euteleostomi;-_Sarcopterygii;-_Dipnotetrapodomorpha;-_Tetrapoda;-_Amniota;c_Mammalia;-_Theria;-_Eutheria;-_Boreoeutheria;-_Euarchontoglires;-_Glires;o_Rodentia;-_Myomorpha;-_Muroidea;f_Muridae;-_Murinae;g_Mus;-_Mus;s_Mus musculus	75.8551	98.2759	69.6789	Low	255	25.6539	118	11.8712	438	44.0644	183	18.4105	sp|Q921G8|GCP2_MOUSE	56.5	942	337	15	1	930	1	881	0	980	994	905	Gamma-tubulin complex component 2 OS=Mus musculus OX=10090 GN=Tubgcp2 PE=1 SV=2
Montipora_capitata_KBHIv3___RNAseq.g28736.t1	1j7q_A	0.409	523	215	11	92	608	1	435	1.09e-32	1120	681	439	0.4715	0.6727	0.6727	6.424	1	7740	Branchiostoma lanceolatum	-_cellular organisms;d_Eukaryota;-_Opisthokonta;k_Metazoa;-_Eumetazoa;-_Bilateria;-_Deuterostomia;p_Chordata;-_Cephalochordata;c_Leptocardii;o_Amphioxiformes;f_Branchiostomatidae;g_Branchiostoma;s_Branchiostoma lanceolatum	75.9178	99.0888	66.1921	Low	233	34.2144	69	10.1322	192	28.1938	187	27.4596	sp|O75943|RAD17_HUMAN	43.4	551	275	9	96	636	91	614	2.23e-135	416	681	681	Cell cycle checkpoint protein RAD17 OS=Homo sapiens OX=9606 GN=RAD17 PE=1 SV=2
Montipora_capitata_KBHIv3___RNAseq.g47300.t1	2ezz_A	0.598	102	41	0	21	122	3	104	2.626e-08	282	134	104	0.6091	0.7596	0.7596	3.449	1	9606	Homo sapiens	-_cellular organisms;d_Eukaryota;-_Opisthokonta;k_Metazoa;-_Eumetazoa;-_Bilateria;-_Deuterostomia;p_Chordata;-_Craniata;-_Vertebrata;-_Gnathostomata;-_Teleostomi;-_Euteleostomi;-_Sarcopterygii;-_Dipnotetrapodomorpha;-_Tetrapoda;-_Amniota;c_Mammalia;-_Theria;-_Eutheria;-_Boreoeutheria;-_Euarchontoglires;o_Primates;-_Haplorrhini;-_Simiiformes;-_Catarrhini;-_Hominoidea;f_Hominidae;-_Homininae;g_Homo…	76.1194	98.0769	87.8666	High	7	5.22388	10	7.46269	22	16.4179	95	70.8955	sp|Q9NQP4|PFD4_HUMAN	61.7	133	51	0	1	133	1	133	1.47e-48	155	134	134	Prefoldin subunit 4 OS=Homo sapiens OX=9606 GN=PFDN4 PE=1 SV=1
Montipora_capitata_KBHIv3___RNAseq.g5491.t1	8ekb_21	0.615	286	75	3	32	297	2	272	1.918e-29	647	349	274	0.2627	0.3331	0.3331	19.57	1	300852	Thermus thermophilus HB8	-_cellular organisms;d_Bacteria;-_Terrabacteria group;p_Deinococcota;c_Deinococci;o_Thermales;f_Thermaceae;g_Thermus;s_Thermus thermophilus;-_Thermus thermophilus HB8	76.2178	98.9051	78.3381	High	56	16.0458	26	7.44986	128	36.6762	139	39.8281	sp|B4G9L6|KRR1_DROPE	60.8	311	99	3	33	321	22	331	8.1e-122	357	349	340	KRR1 small subunit processome component homolog OS=Drosophila persimilis OX=7234 GN=dbe PE=3 SV=1
Montipora_capitata_KBHIv3___RNAseq.g20397.t1	2fbs_N	0.617	525	197	2	2	524	5	527	2.807e-44	2487	686	528	0.7288	0.9388	0.9388	2.05	1	0	unclassified	unclassified	76.2391	99.053	84.2594	High	98	14.2857	28	4.08163	97	14.1399	463	67.4927	sp|Q99LI7|CSTF3_MOUSE	56.3	701	281	7	2	685	24	716	4.41e-287	805	686	717	Cleavage stimulation factor subunit 3 OS=Mus musculus OX=10090 GN=Cstf3 PE=1 SV=1
Montipora_capitata_KBHIv3___RNAseq.g23571.t1	7b2t_aa	0.596	171	66	2	9	177	3	172	8.785e-20	636	221	183	0.5024	0.602	0.602	5.467	1	6945	Ixodes scapularis	-_cellular organisms;d_Eukaryota;-_Opisthokonta;k_Metazoa;-_Eumetazoa;-_Bilateria;-_Protostomia;-_Ecdysozoa;-_Panarthropoda;p_Arthropoda;-_Chelicerata;c_Arachnida;-_Acari;-_Parasitiformes;o_Ixodida;-_Ixodoidea;f_Ixodidae;-_Ixodinae;g_Ixodes;s_Ixodes scapularis	76.4706	92.8962	71.1853	High	53	23.9819	21	9.50226	99	44.7964	48	21.7195	sp|Q9DAA6|EXOS1_MOUSE	63.6	162	56	2	11	170	9	169	2.93e-62	195	221	195	Exosome complex component CSL4 OS=Mus musculus OX=10090 GN=Exosc1 PE=1 SV=1
Montipora_capitata_KBHIv3___TS.g1050.t1	3j3y_9O	0.15	173	100	10	7	138	1	167	0.6824	38	172	252	0.307	0.2285	0.2285	15.74	0.179	11676	Human immunodeficiency virus 1	d_Viruses;-_Riboviria;k_Pararnavirae;p_Artverviricota;c_Revtraviricetes;o_Ortervirales;f_Retroviridae;-_Orthoretrovirinae;g_Lentivirus;s_Human immunodeficiency virus 1	76.7442	66.2698	85.9426	High	6	3.48837	17	9.88372	55	31.9767	94	54.6512	sp|Q6NYP0|TM208_DANRE	47.7	151	78	1	1	150	1	151	2.13e-42	142	172	175	Transmembrane protein 208 OS=Danio rerio OX=7955 GN=tmem208 PE=2 SV=1
Montipora_capitata_KBHIv3___RNAseq.g15648.t1	5gpe_C	0.128	350	244	15	25	366	1	297	8.994e-12	394	445	298	0.5134	0.7444	0.7444	10.56	1	266264	Cupriavidus metallidurans CH34	-_cellular organisms;d_Bacteria;p_Pseudomonadota;c_Betaproteobacteria;o_Burkholderiales;f_Burkholderiaceae;g_Cupriavidus;s_Cupriavidus metallidurans;-_Cupriavidus metallidurans CH34	76.8539	99.6644	81.0556	High	71	15.9551	22	4.94382	92	20.6742	260	58.427	sp|Q08B12|CTU2A_XENLA	38.2	500	235	9	17	445	11	507	2.02e-94	296	445	512	Cytoplasmic tRNA 2-thiolation protein 2-A OS=Xenopus laevis OX=8355 GN=ctu2-a PE=2 SV=1
Montipora_capitata_KBHIv3___RNAseq.g22922.t1	3h5r_B	0.572	124	53	0	38	161	6	129	2.61e-15	543	161	129	0.7476	0.9277	0.9277	0.9973	1	562	Escherichia coli	-_cellular organisms;d_Bacteria;p_Pseudomonadota;c_Gammaproteobacteria;o_Enterobacterales;f_Enterobacteriaceae;g_Escherichia;s_Escherichia coli	77.0186	96.124	77.4641	High	28	17.3913	6	3.72671	78	48.4472	49	30.4348	sp|Q6NTV9|NHP2_XENLA	62	129	49	0	32	160	20	148	3.65e-52	166	161	149	H/ACA ribonucleoprotein complex subunit 2-like protein OS=Xenopus laevis OX=8355 GN=nhp2 PE=2 SV=1
Montipora_capitata_KBHIv3___RNAseq.g902.t1	4ffh_B	0.503	312	153	2	10	320	5	315	1.353e-41	1628	402	317	0.7521	0.9494	0.9494	1.351	1	37931	Paenarthrobacter ureafaciens	-_cellular organisms;d_Bacteria;-_Terrabacteria group;p_Actinomycetota;c_Actinomycetes;o_Micrococcales;f_Micrococcaceae;g_Paenarthrobacter;s_Paenarthrobacter ureafaciens	77.3632	98.1073	93.8457	Very_High	0	0	13	3.23383	55	13.6816	334	83.0846	sp|O14929|HAT1_HUMAN	47.4	401	204	2	6	400	18	417	3.07e-124	368	402	419	Histone acetyltransferase type B catalytic subunit OS=Homo sapiens OX=9606 GN=HAT1 PE=1 SV=2
Montipora_capitata_KBHIv3___RNAseq.g18395.t1	3foo_L	0.408	93	55	0	28	120	2	94	1.896e-10	466	120	94	0.7489	0.9483	0.9483	0.9275	1	562	Escherichia coli	-_cellular organisms;d_Bacteria;p_Pseudomonadota;c_Gammaproteobacteria;o_Enterobacterales;f_Enterobacteriaceae;g_Escherichia;s_Escherichia coli	77.5	98.9362	82.7753	High	18	15	9	7.5	14	11.6667	79	65.8333	sp|Q3ZCE0|LSM8_BOVIN	76	96	23	0	25	120	1	96	1.52e-48	153	120	96	U6 snRNA-associated Sm-like protein LSm8 OS=Bos taurus OX=9913 GN=LSM8 PE=3 SV=3
Montipora_capitata_KBHIv3___RNAseq.g13168.t1	8ekb_2Q	0.803	153	30	0	44	196	40	192	1.465e-25	877	196	192	0.7417	0.7567	0.7567	1.722	1	300852	Thermus thermophilus HB8	-_cellular organisms;d_Bacteria;-_Terrabacteria group;p_Deinococcota;c_Deinococci;o_Thermales;f_Thermaceae;g_Thermus;s_Thermus thermophilus;-_Thermus thermophilus HB8	78.0612	79.6875	79.1784	High	11	5.61224	47	23.9796	64	32.6531	74	37.7551	sp|Q9CTH6|FCF1_MOUSE	70.1	197	57	1	1	195	1	197	3.67e-100	290	196	198	rRNA-processing protein FCF1 homolog OS=Mus musculus OX=10090 GN=Fcf1 PE=2 SV=2
Montipora_capitata_KBHIv3___RNAseq.g47533.t1	6hn9_A	0.526	640	165	5	2	639	1	504	4.153e-64	2355	812	510	0.5662	0.8978	0.8978	8.749	1	1441599	Nicomache minor	-_cellular organisms;d_Eukaryota;-_Opisthokonta;k_Metazoa;-_Eumetazoa;-_Bilateria;-_Protostomia;-_Spiralia;-_Lophotrochozoa;p_Annelida;c_Polychaeta;-_Sedentaria;-_Scolecida;f_Maldanidae;g_Nicomache;-_Nicomache;s_Nicomache minor	78.5714	98.8235	77.3378	High	148	18.2266	61	7.51232	206	25.3695	397	48.8916	sp|Q10568|CPSF2_BOVIN	60.3	789	284	10	1	767	1	782	0	917	812	782	Cleavage and polyadenylation specificity factor subunit 2 OS=Bos taurus OX=9913 GN=CPSF2 PE=1 SV=1
Montipora_capitata_KBHIv3___RNAseq.g35555.t1	4acg_A	0.116	568	390	25	127	628	9	530	6.298e-07	267	638	532	0.4578	0.5337	0.5337	9.744	1	9606	Homo sapiens	-_cellular organisms;d_Eukaryota;-_Opisthokonta;k_Metazoa;-_Eumetazoa;-_Bilateria;-_Deuterostomia;p_Chordata;-_Craniata;-_Vertebrata;-_Gnathostomata;-_Teleostomi;-_Euteleostomi;-_Sarcopterygii;-_Dipnotetrapodomorpha;-_Tetrapoda;-_Amniota;c_Mammalia;-_Theria;-_Eutheria;-_Boreoeutheria;-_Euarchontoglires;o_Primates;-_Haplorrhini;-_Simiiformes;-_Catarrhini;-_Hominoidea;f_Hominidae;-_Homininae;g_Homo…	78.6834	98.1203	87.9358	High	18	2.82132	31	4.85893	184	28.8401	405	63.4796	sp|Q3SZI7|COG6_BOVIN	60.1	614	241	3	5	615	28	640	1.87e-268	753	638	657	Conserved oligomeric Golgi complex subunit 6 OS=Bos taurus OX=9913 GN=COG6 PE=2 SV=1
Montipora_capitata_KBHIv3___TS.g26963.t2	6bj5_H	0.383	430	186	9	113	537	2	357	7.064e-21	496	540	358	0.2843	0.3942	0.3942	18.91	1	31530	Myxoma virus (strain Lausanne)	d_Viruses;-_Varidnaviria;k_Bamfordvirae;p_Nucleocytoviricota;c_Pokkesviricetes;o_Chitovirales;f_Poxviridae;-_Chordopoxvirinae;g_Leporipoxvirus;s_Myxoma virus;-_Myxoma virus (strain Lausanne)	78.7037	99.4413	71.729	High	79	14.6296	131	24.2593	290	53.7037	40	7.40741	sp|Q9DBA9|TF2H1_MOUSE	43.5	549	270	13	5	529	6	538	6.3e-133	400	540	547	General transcription factor IIH subunit 1 OS=Mus musculus OX=10090 GN=Gtf2h1 PE=1 SV=2
Montipora_capitata_KBHIv3___RNAseq.g37804.t1	3gli_A	0.481	399	193	3	15	410	2	389	2.24e-46	1491	502	389	0.6118	0.7678	0.7678	5.893	1	83333	Escherichia coli K-12	-_cellular organisms;d_Bacteria;p_Pseudomonadota;c_Gammaproteobacteria;o_Enterobacterales;f_Enterobacteriaceae;g_Escherichia;s_Escherichia coli;-_Escherichia coli K-12	78.8845	99.7429	88.2127	High	22	4.38247	24	4.78088	127	25.2988	329	65.5378	sp|Q6P2Z6|NMD3_XENTR	58.1	492	202	4	1	491	1	489	4.63e-208	588	502	504	60S ribosomal export protein NMD3 OS=Xenopus tropicalis OX=8364 GN=nmd3 PE=2 SV=1
Montipora_capitata_KBHIv3___RNAseq.g5551.t1	4fby_e	0.745	887	223	3	2	887	1	885	4.36e-68	3259	1109	890	0.7172	0.8799	0.8799	4.302	1	197221	Thermosynechococcus vestitus BP-1	-_cellular organisms;d_Bacteria;-_Terrabacteria group;-_Cyanobacteriota/Melainabacteria group;p_Cyanobacteriota;c_Cyanophyceae;o_Pseudanabaenales;f_Thermosynechococcaceae;g_Thermosynechococcus;s_Thermosynechococcus vestitus;-_Thermosynechococcus vestitus BP-1	79.8918	99.4382	78.3938	High	212	19.1163	29	2.61497	307	27.6826	561	50.5861	sp|Q6PD62|CTR9_HUMAN	75.7	898	217	1	4	901	5	901	0	1332	1109	1173	RNA polymerase-associated protein CTR9 homolog OS=Homo sapiens OX=9606 GN=CTR9 PE=1 SV=1
Montipora_capitata_KBHIv3___RNAseq.g7383.t1	4j8u_E	0.291	237	159	5	49	280	1	233	2.529e-16	669	289	234	0.7031	0.8536	0.8536	2.677	1	8355	Xenopus laevis	-_cellular organisms;d_Eukaryota;-_Opisthokonta;k_Metazoa;-_Eumetazoa;-_Bilateria;-_Deuterostomia;p_Chordata;-_Craniata;-_Vertebrata;-_Gnathostomata;-_Teleostomi;-_Euteleostomi;-_Sarcopterygii;-_Dipnotetrapodomorpha;-_Tetrapoda;c_Amphibia;-_Batrachia;o_Anura;-_Pipoidea;f_Pipidae;-_Xenopodinae;g_Xenopus;-_Xenopus;s_Xenopus laevis	80.2768	99.5726	82.7726	High	51	17.6471	6	2.07612	33	11.4187	199	68.8581	sp|Q8N5M1|ATPF2_HUMAN	49.2	244	120	2	40	279	32	275	8.26e-76	236	289	289	ATP synthase mitochondrial F1 complex assembly factor 2 OS=Homo sapiens OX=9606 GN=ATPAF2 PE=1 SV=1
Montipora_capitata_KBHIv3___TS.g24212.t1	4j2x_C	0.168	876	543	27	184	939	3	812	3.687e-19	591	941	819	0.3116	0.3543	0.3543	31.6	1	10090	Mus musculus	-_cellular organisms;d_Eukaryota;-_Opisthokonta;k_Metazoa;-_Eumetazoa;-_Bilateria;-_Deuterostomia;p_Chordata;-_Craniata;-_Vertebrata;-_Gnathostomata;-_Teleostomi;-_Euteleostomi;-_Sarcopterygii;-_Dipnotetrapodomorpha;-_Tetrapoda;-_Amniota;c_Mammalia;-_Theria;-_Eutheria;-_Boreoeutheria;-_Euarchontoglires;-_Glires;o_Rodentia;-_Myomorpha;-_Muroidea;f_Muridae;-_Murinae;g_Mus;-_Mus;s_Mus musculus	80.3401	98.9011	72.4244	High	246	26.1424	69	7.33262	242	25.7173	384	40.8077	sp|Q9Y5Q9|TF3C3_HUMAN	36.6	771	435	11	149	911	117	841	6.49e-153	476	941	886	General transcription factor 3C polypeptide 3 OS=Homo sapiens OX=9606 GN=GTF3C3 PE=1 SV=1
Montipora_capitata_KBHIv3___RNAseq.g41047.t1	3aex_B	0.139	273	178	10	45	274	40	298	1.292e-10	270	286	301	0.4987	0.4788	0.4788	5.95	1	300852	Thermus thermophilus HB8	-_cellular organisms;d_Bacteria;-_Terrabacteria group;p_Deinococcota;c_Deinococci;o_Thermales;f_Thermaceae;g_Thermus;s_Thermus thermophilus;-_Thermus thermophilus HB8	80.4196	86.0465	80.7949	High	54	18.8811	12	4.1958	47	16.4336	173	60.4895	sp|O57593|SURF1_TAKRU	52.6	228	101	3	48	271	7	231	3.6e-75	232	286	240	Surfeit locus protein 1 (Fragment) OS=Takifugu rubripes OX=31033 GN=surf1 PE=3 SV=1
Montipora_capitata_KBHIv3___RNAseq.g15168.t1	8ekc_g	0.769	195	45	0	45	239	1	195	1.713e-25	1021	239	195	0.7336	0.8921	0.8921	5.859	1	562	Escherichia coli	-_cellular organisms;d_Bacteria;p_Pseudomonadota;c_Gammaproteobacteria;o_Enterobacterales;f_Enterobacteriaceae;g_Escherichia;s_Escherichia coli	81.59	100	77.2427	High	42	17.5732	22	9.20502	89	37.2385	86	35.9833	sp|A7RP64|PNO1_NEMVE	77.8	239	52	1	1	239	1	238	2.33e-128	365	239	238	RNA-binding protein pno1 OS=Nematostella vectensis OX=45351 GN=pno1 PE=3 SV=1
Montipora_capitata_KBHIv3___RNAseq.g46103.t2	6i9h_A	0.773	401	86	1	90	490	3	398	7.124e-67	2756	491	398	0.798	0.983	0.983	1.013	1	9606	Homo sapiens	-_cellular organisms;d_Eukaryota;-_Opisthokonta;k_Metazoa;-_Eumetazoa;-_Bilateria;-_Deuterostomia;p_Chordata;-_Craniata;-_Vertebrata;-_Gnathostomata;-_Teleostomi;-_Euteleostomi;-_Sarcopterygii;-_Dipnotetrapodomorpha;-_Tetrapoda;-_Amniota;c_Mammalia;-_Theria;-_Eutheria;-_Boreoeutheria;-_Euarchontoglires;o_Primates;-_Haplorrhini;-_Simiiformes;-_Catarrhini;-_Hominoidea;f_Hominidae;-_Homininae;g_Homo…	81.6701	99.4975	83.5029	High	88	17.9226	11	2.24033	26	5.29532	366	74.5418	sp|Q5RDE7|NFS1_PONAB	78.6	402	86	0	90	491	56	457	1.25e-236	659	491	457	Cysteine desulfurase, mitochondrial OS=Pongo abelii OX=9601 GN=NFS1 PE=2 SV=1
Montipora_capitata_KBHIv3___RNAseq.g19800.t1	8cvi_D	0.594	217	88	0	45	261	1	217	7.422e-33	1329	263	217	0.8081	0.9762	0.9762	1.238	1	562	Escherichia coli	-_cellular organisms;d_Bacteria;p_Pseudomonadota;c_Gammaproteobacteria;o_Enterobacterales;f_Enterobacteriaceae;g_Escherichia;s_Escherichia coli	82.5095	100	87.4052	High	20	7.60456	22	8.36502	24	9.12548	197	74.9049	sp|Q3T108|PSB4_BOVIN	57.2	257	107	1	10	263	8	264	1.16e-105	310	263	264	Proteasome subunit beta type-4 OS=Bos taurus OX=9913 GN=PSMB4 PE=1 SV=1
Montipora_capitata_KBHIv3___RNAseq.g22147.t1	2h00_C	0.478	800	401	11	156	952	3	788	2.415e-56	3063	965	789	0.7648	0.9278	0.9278	3.278	1	9606	Homo sapiens	-_cellular organisms;d_Eukaryota;-_Opisthokonta;k_Metazoa;-_Eumetazoa;-_Bilateria;-_Deuterostomia;p_Chordata;-_Craniata;-_Vertebrata;-_Gnathostomata;-_Teleostomi;-_Euteleostomi;-_Sarcopterygii;-_Dipnotetrapodomorpha;-_Tetrapoda;-_Amniota;c_Mammalia;-_Theria;-_Eutheria;-_Boreoeutheria;-_Euarchontoglires;o_Primates;-_Haplorrhini;-_Simiiformes;-_Catarrhini;-_Hominoidea;f_Hominidae;-_Homininae;g_Homo…	82.5907	99.6198	76.8639	High	168	17.4093	75	7.77202	331	34.3005	391	40.5181	sp|Q8BH74|NU107_MOUSE	45.2	945	470	18	34	963	14	925	8.48e-261	757	965	926	Nuclear pore complex protein Nup107 OS=Mus musculus OX=10090 GN=Nup107 PE=1 SV=1
Montipora_capitata_KBHIv3___RNAseq.g37761.t1	8ekb_2X	0.473	783	402	3	11	792	1	773	7.269e-90	3595	944	773	0.7272	0.8743	0.8743	4.338	1	300852	Thermus thermophilus HB8	-_cellular organisms;d_Bacteria;-_Terrabacteria group;p_Deinococcota;c_Deinococci;o_Thermales;f_Thermaceae;g_Thermus;s_Thermus thermophilus;-_Thermus thermophilus HB8	82.839	100	76.8352	High	151	15.9958	60	6.35593	490	51.9068	243	25.7415	sp|Q2KJJ5|TBL3_BOVIN	50.6	795	364	5	12	793	12	790	4.55e-190	570	944	800	Transducin beta-like protein 3 OS=Bos taurus OX=9913 GN=TBL3 PE=2 SV=1
Montipora_capitata_KBHIv3___RNAseq.g41443.t1	3fg3_B	0.514	173	84	0	33	205	1	173	3.458e-16	562	208	174	0.7544	0.8903	0.8903	2.174	1	47982	Plexaura homomalla	-_cellular organisms;d_Eukaryota;-_Opisthokonta;k_Metazoa;-_Eumetazoa;p_Cnidaria;c_Anthozoa;-_Octocorallia;o_Malacalcyonacea;f_Plexauridae;g_Plexaura;s_Plexaura homomalla	83.1731	99.4253	82.5432	High	19	9.13462	16	7.69231	72	34.6154	101	48.5577	sp|Q5M8Y1|SPCS2_XENTR	55.3	197	87	1	12	208	6	201	1.76e-71	218	208	201	Signal peptidase complex subunit 2 OS=Xenopus tropicalis OX=8364 GN=spcs2 PE=2 SV=1
Montipora_capitata_KBHIv3___RNAseq.g32704.t1	6fx1_D	0.248	1092	531	22	2	1073	224	1045	9.911e-35	1646	1287	1050	0.5743	0.6968	0.6968	4.234	1	75321	Pholiota squarrosa	-_cellular organisms;d_Eukaryota;-_Opisthokonta;k_Fungi;-_Dikarya;p_Basidiomycota;-_Agaricomycotina;c_Agaricomycetes;-_Agaricomycetidae;o_Agaricales;-_Agaricineae;f_Strophariaceae;g_Pholiota;s_Pholiota squarrosa	83.2945	78.2857	75.7448	High	261	20.2797	66	5.12821	421	32.7117	539	41.8803	sp|Q9YHY6|CND1_XENLA	42.5	1193	597	16	2	1187	227	1337	1.44e-288	855	1287	1364	Condensin complex subunit 1 OS=Xenopus laevis OX=8355 GN=ncapd2 PE=1 SV=1
Montipora_capitata_KBHIv3___RNAseq.g6255.t1a	4aar_G	0.505	287	131	4	26	312	4	279	1.348e-20	1024	344	280	0.7343	0.8955	0.8955	3.388	1	562	Escherichia coli	-_cellular organisms;d_Bacteria;p_Pseudomonadota;c_Gammaproteobacteria;o_Enterobacterales;f_Enterobacteriaceae;g_Escherichia;s_Escherichia coli	83.4302	98.5714	84.0578	High	57	16.5698	15	4.36047	26	7.55814	246	71.5116	sp|Q0P5I8|GET4_BOVIN	52.6	289	129	5	27	315	28	308	1.99e-102	307	344	325	Golgi to ER traffic protein 4 homolog OS=Bos taurus OX=9913 GN=GET4 PE=2 SV=1
Montipora_capitata_KBHIv3___RNAseq.g44949.t1	7ekn_E	0.761	563	135	0	15	577	1	563	3.703e-37	1402	674	564	0.6236	0.7256	0.7256	7.737	1	9606	Homo sapiens	-_cellular organisms;d_Eukaryota;-_Opisthokonta;k_Metazoa;-_Eumetazoa;-_Bilateria;-_Deuterostomia;p_Chordata;-_Craniata;-_Vertebrata;-_Gnathostomata;-_Teleostomi;-_Euteleostomi;-_Sarcopterygii;-_Dipnotetrapodomorpha;-_Tetrapoda;-_Amniota;c_Mammalia;-_Theria;-_Eutheria;-_Boreoeutheria;-_Euarchontoglires;o_Primates;-_Haplorrhini;-_Simiiformes;-_Catarrhini;-_Hominoidea;f_Hominidae;-_Homininae;g_Homo…	83.5312	99.8227	80.8162	High	21	3.11573	83	12.3145	469	69.5846	101	14.9852	sp|P63154|CRNL1_MOUSE	73.3	662	177	0	10	671	9	670	6.57e-247	701	674	690	Crooked neck-like protein 1 OS=Mus musculus OX=10090 GN=Crnkl1 PE=1 SV=1
Montipora_capitata_KBHIv3___TS.g21159.t1	1htv_C	0.568	447	164	4	85	528	3	423	1.81e-63	2396	531	427	0.7655	0.9489	0.9489	1.874	1	9606	Homo sapiens	-_cellular organisms;d_Eukaryota;-_Opisthokonta;k_Metazoa;-_Eumetazoa;-_Bilateria;-_Deuterostomia;p_Chordata;-_Craniata;-_Vertebrata;-_Gnathostomata;-_Teleostomi;-_Euteleostomi;-_Sarcopterygii;-_Dipnotetrapodomorpha;-_Tetrapoda;-_Amniota;c_Mammalia;-_Theria;-_Eutheria;-_Boreoeutheria;-_Euarchontoglires;o_Primates;-_Haplorrhini;-_Simiiformes;-_Catarrhini;-_Hominoidea;f_Hominidae;-_Homininae;g_Homo…	83.6158	98.5948	90.4641	Very_High	7	1.31827	29	5.46139	106	19.9623	389	73.258	sp|P56282|DPOE2_HUMAN	57	528	215	2	5	529	6	524	2.22e-219	619	531	527	DNA polymerase epsilon subunit 2 OS=Homo sapiens OX=9606 GN=POLE2 PE=1 SV=2
Montipora_capitata_KBHIv3___RNAseq.g44708.t1	3a50_A	0.866	75	9	1	9	83	2	75	4.004e-10	422	89	75	0.7462	0.8755	0.8755	2.051	1	2074	Pseudonocardia autotrophica	-_cellular organisms;d_Bacteria;-_Terrabacteria group;p_Actinomycetota;c_Actinomycetes;o_Pseudonocardiales;f_Pseudonocardiaceae;g_Pseudonocardia;s_Pseudonocardia autotrophica	84.2697	98.6667	91.9126	Very_High	1	1.1236	7	7.86517	10	11.236	71	79.7753	sp|Q2HJH0|LSM5_BOVIN	86.2	87	12	0	3	89	5	91	6.45e-50	155	89	91	U6 snRNA-associated Sm-like protein LSm5 OS=Bos taurus OX=9913 GN=LSM5 PE=3 SV=3
Montipora_capitata_KBHIv3___RNAseq.g46451.t1	4biu_E	0.447	181	91	3	9	185	7	182	2.296e-16	618	209	183	0.7674	0.8724	0.8724	2.455	1	83333	Escherichia coli K-12	-_cellular organisms;d_Bacteria;p_Pseudomonadota;c_Gammaproteobacteria;o_Enterobacterales;f_Enterobacteriaceae;g_Escherichia;s_Escherichia coli;-_Escherichia coli K-12	84.689	96.1749	87.7987	High	3	1.43541	22	10.5263	45	21.5311	139	66.5072	sp|Q7ZT01|PSF3_XENLA	42.1	197	114	0	8	204	8	204	3.51e-61	192	209	210	DNA replication complex GINS protein PSF3 OS=Xenopus laevis OX=8355 GN=gins3 PE=1 SV=1
Montipora_capitata_KBHIv3___RNAseq.g3371.t1	1cfc_A	0.719	677	117	2	55	731	2	605	5.227e-89	3216	796	605	0.7125	0.9287	0.9287	3.301	1	8355	Xenopus laevis	-_cellular organisms;d_Eukaryota;-_Opisthokonta;k_Metazoa;-_Eumetazoa;-_Bilateria;-_Deuterostomia;p_Chordata;-_Craniata;-_Vertebrata;-_Gnathostomata;-_Teleostomi;-_Euteleostomi;-_Sarcopterygii;-_Dipnotetrapodomorpha;-_Tetrapoda;c_Amphibia;-_Batrachia;o_Anura;-_Pipoidea;f_Pipidae;-_Xenopodinae;g_Xenopus;-_Xenopus;s_Xenopus laevis	85.0503	99.8347	69.9765	Low	163	20.4774	105	13.191	452	56.7839	76	9.54774	sp|P49135|ERCC3_MOUSE	72	764	197	7	37	796	33	783	0	1067	796	783	General transcription and DNA repair factor IIH helicase subunit XPB OS=Mus musculus OX=10090 GN=Ercc3 PE=2 SV=1
Montipora_capitata_KBHIv3___RNAseq.g542.t1	3jaq_H	0.61	208	80	1	35	241	2	209	4.017e-23	854	242	217	0.7716	0.8546	0.8546	2.471	1	28985	Kluyveromyces lactis	-_cellular organisms;d_Eukaryota;-_Opisthokonta;k_Fungi;-_Dikarya;p_Ascomycota;-_saccharomyceta;-_Saccharomycotina;c_Saccharomycetes;o_Saccharomycetales;f_Saccharomycetaceae;g_Kluyveromyces;s_Kluyveromyces lactis	85.5372	95.8525	85.5393	High	2	0.826446	27	11.157	100	41.3223	113	46.6942	sp|Q96H20|SNF8_HUMAN	59.3	236	95	1	7	241	7	242	3.59e-100	295	242	258	Vacuolar-sorting protein SNF8 OS=Homo sapiens OX=9606 GN=SNF8 PE=1 SV=1
Montipora_capitata_KBHIv3___RNAseq.g48077.t2	2ezq_C	0.402	231	61	4	2	232	3	156	3.704e-15	504	270	157	0.5114	0.8614	0.8614	3.701	1	11723	Simian immunodeficiency virus	d_Viruses;-_Riboviria;k_Pararnavirae;p_Artverviricota;c_Revtraviricetes;o_Ortervirales;f_Retroviridae;-_Orthoretrovirinae;g_Lentivirus;s_Simian immunodeficiency virus	85.5556	98.0892	74.9049	High	71	26.2963	26	9.62963	53	19.6296	120	44.4444	sp|A5D9C6|MAF1_BOVIN	51.5	237	87	3	1	237	1	209	3.41e-76	235	270	260	Repressor of RNA polymerase III transcription MAF1 homolog OS=Bos taurus OX=9913 GN=MAF1 PE=2 SV=1
Montipora_capitata_KBHIv3___RNAseq.g47589.t1	2g9j_B	0.422	655	355	6	106	741	16	665	2.998e-69	1964	741	666	0.4773	0.5299	0.5299	29.85	1	0	unclassified	unclassified	85.83	97.5976	77.5366	High	132	17.8138	44	5.93792	236	31.8489	329	44.3995	sp|A0JMQ0|BOP1_DANRE	62.8	627	225	5	118	741	156	777	1.58e-294	828	741	777	Ribosome biogenesis protein bop1 OS=Danio rerio OX=7955 GN=bop1 PE=2 SV=1
Montipora_capitata_KBHIv3___RNAseq.g17973.t1	1g59_C	0.87	85	11	0	10	94	1	85	6.615e-14	601	99	85	0.8089	0.9357	0.9357	1.412	1	274	Thermus thermophilus	-_cellular organisms;d_Bacteria;-_Terrabacteria group;p_Deinococcota;c_Deinococci;o_Thermales;f_Thermaceae;g_Thermus;s_Thermus thermophilus	85.8586	100	91.1237	Very_High	2	2.0202	8	8.08081	7	7.07071	82	82.8283	sp|Q32PE9|LSM3_BOVIN	84.4	96	15	0	3	98	7	102	1.08e-55	170	99	102	U6 snRNA-associated Sm-like protein LSm3 OS=Bos taurus OX=9913 GN=LSM3 PE=3 SV=3
Montipora_capitata_KBHIv3___RNAseq.g36993.t1	4fbb_A	0.808	136	26	0	2	137	12	147	7.754e-24	842	158	148	0.8302	0.8848	0.8848	1.138	1	4513	Hordeum vulgare	-_cellular organisms;d_Eukaryota;k_Viridiplantae;p_Streptophyta;-_Streptophytina;-_Embryophyta;-_Tracheophyta;-_Euphyllophyta;-_Spermatophyta;c_Magnoliopsida;-_Mesangiospermae;-_Liliopsida;-_Petrosaviidae;-_commelinids;o_Poales;f_Poaceae;-_BOP clade;-_Pooideae;-_Triticodae;-_Triticeae;-_Hordeinae;g_Hordeum;s_Hordeum vulgare	86.0759	91.8919	91.2873	Very_High	0	0	14	8.86076	15	9.49367	129	81.6456	sp|Q9CQ49|NCBP2_MOUSE	80.7	140	27	0	3	142	16	155	2.89e-80	237	158	156	Nuclear cap-binding protein subunit 2 OS=Mus musculus OX=10090 GN=Ncbp2 PE=1 SV=1
Montipora_capitata_KBHIv3___RNAseq.g45538.t1	8en5_E	0.235	356	252	10	54	403	69	410	7.652e-29	1119	406	410	0.7698	0.7625	0.7625	5.523	1	30538	Vicugna pacos	-_cellular organisms;d_Eukaryota;-_Opisthokonta;k_Metazoa;-_Eumetazoa;-_Bilateria;-_Deuterostomia;p_Chordata;-_Craniata;-_Vertebrata;-_Gnathostomata;-_Teleostomi;-_Euteleostomi;-_Sarcopterygii;-_Dipnotetrapodomorpha;-_Tetrapoda;-_Amniota;c_Mammalia;-_Theria;-_Eutheria;-_Boreoeutheria;-_Laurasiatheria;o_Artiodactyla;-_Tylopoda;f_Camelidae;g_Vicugna;s_Vicugna pacos	86.2069	83.4146	86.3032	High	56	13.7931	12	2.95567	18	4.4335	320	78.8177	sp|Q3SZK1|AAMP_BOVIN	48.2	359	169	4	60	406	81	434	4.07e-116	348	406	434	Angio-associated migratory cell protein OS=Bos taurus OX=9913 GN=AAMP PE=2 SV=1
Montipora_capitata_KBHIv3___RNAseq.g41165.t1	5fxk_B	0.411	703	367	14	7	687	5	682	2.572e-40	1753	787	682	0.6789	0.7708	0.7708	5.84	1	10116	Rattus norvegicus	-_cellular organisms;d_Eukaryota;-_Opisthokonta;k_Metazoa;-_Eumetazoa;-_Bilateria;-_Deuterostomia;p_Chordata;-_Craniata;-_Vertebrata;-_Gnathostomata;-_Teleostomi;-_Euteleostomi;-_Sarcopterygii;-_Dipnotetrapodomorpha;-_Tetrapoda;-_Amniota;c_Mammalia;-_Theria;-_Eutheria;-_Boreoeutheria;-_Euarchontoglires;-_Glires;o_Rodentia;-_Myomorpha;-_Muroidea;f_Muridae;-_Murinae;g_Rattus;s_Rattus norvegicus	86.5311	99.4135	76.8228	High	85	10.8005	125	15.8831	411	52.2236	166	21.0928	sp|Q8BZQ7|ANC2_MOUSE	43.4	820	412	13	4	786	32	836	3.23e-208	612	787	837	Anaphase-promoting complex subunit 2 OS=Mus musculus OX=10090 GN=Anapc2 PE=1 SV=2
Montipora_capitata_KBHIv3___RNAseq.g47514.t1	4i5l_F	0.307	156	81	4	24	179	19	147	8.375e-05	151	180	148	0.462	0.5468	0.5468	7.915	1	9606	Homo sapiens	-_cellular organisms;d_Eukaryota;-_Opisthokonta;k_Metazoa;-_Eumetazoa;-_Bilateria;-_Deuterostomia;p_Chordata;-_Craniata;-_Vertebrata;-_Gnathostomata;-_Teleostomi;-_Euteleostomi;-_Sarcopterygii;-_Dipnotetrapodomorpha;-_Tetrapoda;-_Amniota;c_Mammalia;-_Theria;-_Eutheria;-_Boreoeutheria;-_Euarchontoglires;o_Primates;-_Haplorrhini;-_Simiiformes;-_Catarrhini;-_Hominoidea;f_Hominidae;-_Homininae;g_Homo…	86.6667	87.1622	76.0872	High	11	6.11111	45	25	79	43.8889	45	25	sp|Q5J8M3|EMC4_HUMAN	54.9	173	68	5	13	180	16	183	9.83e-50	161	180	183	ER membrane protein complex subunit 4 OS=Homo sapiens OX=9606 GN=EMC4 PE=1 SV=2
Montipora_capitata_KBHIv3___RNAseq.g35374.t1	2g0l_A	0.535	403	165	5	46	447	1	382	1.262e-45	1091	463	384	0.3359	0.3986	0.3986	26.97	1	1897	Streptomyces carzinostaticus	-_cellular organisms;d_Bacteria;-_Terrabacteria group;p_Actinomycetota;c_Actinomycetes;o_Kitasatosporales;f_Streptomycetaceae;g_Streptomyces;s_Streptomyces carzinostaticus	86.8251	99.4792	74.3704	High	68	14.6868	54	11.6631	287	61.987	54	11.6631	sp|Q62384|ZPR1_MOUSE	53.5	437	182	7	31	461	31	452	2.86e-153	446	463	459	Zinc finger protein ZPR1 OS=Mus musculus OX=10090 GN=Zpr1 PE=1 SV=1
Montipora_capitata_KBHIv3___RNAseq.g12804.t1	4jfw_A	0.361	407	225	10	60	455	7	389	1.842e-39	1331	456	400	0.7411	0.8403	0.8403	4.133	1	226186	Bacteroides thetaiotaomicron VPI-5482	-_cellular organisms;d_Bacteria;-_FCB group;-_Bacteroidota/Chlorobiota group;p_Bacteroidota;c_Bacteroidia;o_Bacteroidales;f_Bacteroidaceae;g_Bacteroides;s_Bacteroides thetaiotaomicron;-_Bacteroides thetaiotaomicron VPI-5482	86.8421	95.75	83.5035	High	66	14.4737	21	4.60526	49	10.7456	320	70.1754	sp|Q5XI79|NDUF7_RAT	50.9	385	165	7	63	445	41	403	5.9e-127	378	456	436	Protein arginine methyltransferase NDUFAF7, mitochondrial OS=Rattus norvegicus OX=10116 GN=Ndufaf7 PE=2 SV=1
Montipora_capitata_KBHIv3___RNAseq.g831.t1	3g35_A	0.53	113	52	1	5	116	4	116	1.457e-08	420	128	171	0.835	0.6303	0.6303	1.377	1	562	Escherichia coli	-_cellular organisms;d_Bacteria;p_Pseudomonadota;c_Gammaproteobacteria;o_Enterobacterales;f_Enterobacteriaceae;g_Escherichia;s_Escherichia coli	87.5	66.0819	88.035	High	9	7.03125	7	5.46875	18	14.0625	94	73.4375	sp|Q0MQB0|NDUA8_GORGO	51.8	112	53	1	5	115	5	116	4.74e-39	132	128	172	NADH dehydrogenase [ubiquinone] 1 alpha subcomplex subunit 8 OS=Gorilla gorilla gorilla OX=9595 GN=NDUFA8 PE=2 SV=3
Montipora_capitata_KBHIv3___RNAseq.g2535.t1	5i1o_A	0.636	435	158	0	27	461	10	444	3.578e-36	1743	497	444	0.7564	0.8391	0.8391	4.207	1	9031	Gallus gallus	-_cellular organisms;d_Eukaryota;-_Opisthokonta;k_Metazoa;-_Eumetazoa;-_Bilateria;-_Deuterostomia;p_Chordata;-_Craniata;-_Vertebrata;-_Gnathostomata;-_Teleostomi;-_Euteleostomi;-_Sarcopterygii;-_Dipnotetrapodomorpha;-_Tetrapoda;-_Amniota;-_Sauropsida;-_Sauria;-_Archelosauria;-_Archosauria;-_Dinosauria;-_Saurischia;-_Theropoda;-_Coelurosauria;c_Aves;-_Neognathae;-_Galloanserae;o_Galliformes;f_Phas…	87.5252	97.973	75.3403	High	54	10.8652	72	14.4869	307	61.7706	64	12.8773	sp|Q2KJ46|PSMD3_BOVIN	65.3	475	164	1	24	497	60	534	1.44e-210	596	497	534	26S proteasome non-ATPase regulatory subunit 3 OS=Bos taurus OX=9913 GN=PSMD3 PE=2 SV=1
Montipora_capitata_KBHIv3___RNAseq.g44509.t1	3c5c_C	0.764	157	34	1	3	156	2	158	1.033e-23	808	175	158	0.8544	0.944	0.944	1.08	1	9606	Homo sapiens	-_cellular organisms;d_Eukaryota;-_Opisthokonta;k_Metazoa;-_Eumetazoa;-_Bilateria;-_Deuterostomia;p_Chordata;-_Craniata;-_Vertebrata;-_Gnathostomata;-_Teleostomi;-_Euteleostomi;-_Sarcopterygii;-_Dipnotetrapodomorpha;-_Tetrapoda;-_Amniota;c_Mammalia;-_Theria;-_Eutheria;-_Boreoeutheria;-_Euarchontoglires;o_Primates;-_Haplorrhini;-_Simiiformes;-_Catarrhini;-_Hominoidea;f_Hominidae;-_Homininae;g_Homo…	88	99.3671	92.7569	Very_High	0	0	3	1.71429	29	16.5714	143	81.7143	sp|Q6P632|NAA20_XENTR	75.3	178	41	1	1	175	1	178	4.23e-96	278	175	178	N-alpha-acetyltransferase 20 OS=Xenopus tropicalis OX=8364 GN=naa20 PE=2 SV=1
Montipora_capitata_KBHIv3___RNAseq.g18059.t1	6id1_g	0.624	373	134	4	50	419	2	371	5.542e-59	2285	420	371	0.8645	0.9777	0.9777	0.9096	1	9606	Homo sapiens	-_cellular organisms;d_Eukaryota;-_Opisthokonta;k_Metazoa;-_Eumetazoa;-_Bilateria;-_Deuterostomia;p_Chordata;-_Craniata;-_Vertebrata;-_Gnathostomata;-_Teleostomi;-_Euteleostomi;-_Sarcopterygii;-_Dipnotetrapodomorpha;-_Tetrapoda;-_Amniota;c_Mammalia;-_Theria;-_Eutheria;-_Boreoeutheria;-_Euarchontoglires;o_Primates;-_Haplorrhini;-_Simiiformes;-_Catarrhini;-_Hominoidea;f_Hominidae;-_Homininae;g_Homo…	88.0952	99.7305	89.9933	High	46	10.9524	3	0.714286	6	1.42857	365	86.9048	sp|P48728|GCST_HUMAN	63.1	374	132	4	47	417	30	400	3.12e-155	447	420	403	Aminomethyltransferase, mitochondrial OS=Homo sapiens OX=9606 GN=AMT PE=1 SV=1
Montipora_capitata_KBHIv3___RNAseq.g25313.t1	4apz_M	0.528	346	108	4	37	379	1	294	3.623e-44	1633	389	294	0.7347	0.9688	0.9688	1.212	1	1423	Bacillus subtilis	-_cellular organisms;d_Bacteria;-_Terrabacteria group;p_Bacillota;c_Bacilli;o_Bacillales;f_Bacillaceae;g_Bacillus;-_Bacillus subtilis group;s_Bacillus subtilis	88.1748	100	80.3645	High	79	20.3085	19	4.88432	46	11.8252	245	62.982	sp|Q8BVQ5|PPME1_MOUSE	52.7	389	158	7	14	389	11	386	2.02e-136	397	389	386	Protein phosphatase methylesterase 1 OS=Mus musculus OX=10090 GN=Ppme1 PE=1 SV=5
Montipora_capitata_KBHIv3___RNAseq.g25526.t2	3dl4_A	0.447	297	163	1	13	308	5	301	1.399e-33	1495	335	303	0.8645	0.9542	0.9542	1.186	1	10090	Mus musculus	-_cellular organisms;d_Eukaryota;-_Opisthokonta;k_Metazoa;-_Eumetazoa;-_Bilateria;-_Deuterostomia;p_Chordata;-_Craniata;-_Vertebrata;-_Gnathostomata;-_Teleostomi;-_Euteleostomi;-_Sarcopterygii;-_Dipnotetrapodomorpha;-_Tetrapoda;-_Amniota;c_Mammalia;-_Theria;-_Eutheria;-_Boreoeutheria;-_Euarchontoglires;-_Glires;o_Rodentia;-_Myomorpha;-_Muroidea;f_Muridae;-_Murinae;g_Mus;-_Mus;s_Mus musculus	88.3582	98.0198	92.4826	Very_High	21	6.26866	7	2.08955	9	2.68657	298	88.9552	sp|Q58DT8|WDR55_BOVIN	44.1	331	176	3	14	335	32	362	6.37e-94	287	335	382	WD repeat-containing protein 55 OS=Bos taurus OX=9913 GN=WDR55 PE=2 SV=1
Montipora_capitata_KBHIv3___RNAseq.g9641.t1	7c9r_E	0.388	319	172	10	35	341	3	310	9.417e-34	1135	347	310	0.783	0.8725	0.8725	3.074	1	631362	Thiorhodovibrio sp. 970	-_cellular organisms;d_Bacteria;p_Pseudomonadota;c_Gammaproteobacteria;o_Chromatiales;f_Chromatiaceae;g_Thiorhodovibrio;-_unclassified Thiorhodovibrio;s_Thiorhodovibrio sp. 970	88.4726	99.3548	87.2702	High	39	11.2392	2	0.576369	42	12.1037	264	76.0807	sp|B8JMH0|CAF17_DANRE	38.8	317	183	7	28	341	40	348	1.7e-63	208	347	354	Putative transferase CAF17 homolog, mitochondrial OS=Danio rerio OX=7955 GN=iba57 PE=3 SV=1
Montipora_capitata_KBHIv3___RNAseq.g22110.t1	8fjk_F	0.37	618	362	11	76	676	3	610	1.143e-61	2761	676	610	0.8526	0.9434	0.9434	1.821	1	185783	Golden shiner reovirus	d_Viruses;-_Riboviria;k_Orthornavirae;p_Duplornaviricota;c_Resentoviricetes;o_Reovirales;f_Spinareoviridae;g_Aquareovirus;s_Aquareovirus C;-_Golden shiner reovirus	88.9053	99.6721	90.2466	Very_High	60	8.87574	13	1.92308	22	3.25444	581	85.9467	sp|Q6DIF4|WDR1_XENTR	55.6	608	261	7	74	675	1	605	1.27e-236	672	676	607	WD repeat-containing protein 1 OS=Xenopus tropicalis OX=8364 GN=wdr1 PE=2 SV=1
Montipora_capitata_KBHIv3___RNAseq.g14764.t1	3ara_A	0.418	418	191	5	30	447	3	368	4.305e-45	1569	470	371	0.7154	0.8965	0.8965	3.44	1	9606	Homo sapiens	-_cellular organisms;d_Eukaryota;-_Opisthokonta;k_Metazoa;-_Eumetazoa;-_Bilateria;-_Deuterostomia;p_Chordata;-_Craniata;-_Vertebrata;-_Gnathostomata;-_Teleostomi;-_Euteleostomi;-_Sarcopterygii;-_Dipnotetrapodomorpha;-_Tetrapoda;-_Amniota;c_Mammalia;-_Theria;-_Eutheria;-_Boreoeutheria;-_Euarchontoglires;o_Primates;-_Haplorrhini;-_Simiiformes;-_Catarrhini;-_Hominoidea;f_Hominidae;-_Homininae;g_Homo…	88.9362	98.6523	81.5491	High	70	14.8936	42	8.93617	85	18.0851	273	58.0851	sp|Q8CE96|TRM6_MOUSE	42.9	448	216	6	30	446	21	459	1.43e-107	331	470	497	tRNA (adenine(58)-N(1))-methyltransferase non-catalytic subunit TRM6 OS=Mus musculus OX=10090 GN=Trmt6 PE=1 SV=1
Montipora_capitata_KBHIv3___TS.g27174.t2	5jba_S	0.448	370	170	8	39	408	2	337	2.568e-20	974	414	338	0.7316	0.8856	0.8856	3.329	1	9606	Homo sapiens	-_cellular organisms;d_Eukaryota;-_Opisthokonta;k_Metazoa;-_Eumetazoa;-_Bilateria;-_Deuterostomia;p_Chordata;-_Craniata;-_Vertebrata;-_Gnathostomata;-_Teleostomi;-_Euteleostomi;-_Sarcopterygii;-_Dipnotetrapodomorpha;-_Tetrapoda;-_Amniota;c_Mammalia;-_Theria;-_Eutheria;-_Boreoeutheria;-_Euarchontoglires;o_Primates;-_Haplorrhini;-_Simiiformes;-_Catarrhini;-_Hominoidea;f_Hominidae;-_Homininae;g_Homo…	89.372	99.4083	63.886	Low	51	12.3188	222	53.6232	135	32.6087	6	1.44928	sp|A7SPX9|EIF3M_NEMVE	53.2	391	169	2	26	414	1	379	2.09e-143	416	414	379	Eukaryotic translation initiation factor 3 subunit M OS=Nematostella vectensis OX=45351 GN=v1g192238 PE=3 SV=1
Montipora_capitata_KBHIv3___RNAseq.g41393.t1	8ekb_2P	0.72	204	57	0	25	228	1	204	4.266e-33	1212	228	204	0.8809	0.9831	0.9831	0.8083	1	300852	Thermus thermophilus HB8	-_cellular organisms;d_Bacteria;-_Terrabacteria group;p_Deinococcota;c_Deinococci;o_Thermales;f_Thermaceae;g_Thermus;s_Thermus thermophilus;-_Thermus thermophilus HB8	89.4737	100	90.9323	Very_High	9	3.94737	2	0.877193	48	21.0526	169	74.1228	sp|O35130|NEP1_MOUSE	67.4	218	71	0	11	228	27	244	1.54e-106	310	228	244	Ribosomal RNA small subunit methyltransferase NEP1 OS=Mus musculus OX=10090 GN=Emg1 PE=1 SV=1
Montipora_capitata_KBHIv3___RNAseq.g5451.t1	8ekb_1f	0.676	913	195	9	1	911	1	814	0	4454	1017	815	0.7781	0.9669	0.9669	1.961	1	300852	Thermus thermophilus HB8	-_cellular organisms;d_Bacteria;-_Terrabacteria group;p_Deinococcota;c_Deinococci;o_Thermales;f_Thermaceae;g_Thermus;s_Thermus thermophilus;-_Thermus thermophilus HB8	89.5772	99.8773	79.2148	High	84	8.25959	154	15.1426	476	46.8043	303	29.7935	sp|Q9H0A0|NAT10_HUMAN	68.1	994	310	4	4	993	4	994	0	1363	1017	1025	RNA cytidine acetyltransferase OS=Homo sapiens OX=9606 GN=NAT10 PE=1 SV=2
Montipora_capitata_KBHIv3___RNAseq.g47626.t1	4i3t_F	0.486	534	260	11	22	549	2	527	2.717e-63	2323	588	527	0.7943	0.8824	0.8824	9.069	1	266834	Sinorhizobium meliloti 1021	-_cellular organisms;d_Bacteria;p_Pseudomonadota;c_Alphaproteobacteria;o_Hyphomicrobiales;f_Rhizobiaceae;-_Sinorhizobium/Ensifer group;g_Sinorhizobium;s_Sinorhizobium meliloti;-_Sinorhizobium meliloti 1021	89.7959	99.8102	87.4585	High	36	6.12245	39	6.63265	102	17.3469	411	69.898	sp|Q969N2|PIGT_HUMAN	47.5	554	280	8	22	571	27	573	1.56e-176	514	588	578	GPI transamidase component PIG-T OS=Homo sapiens OX=9606 GN=PIGT PE=1 SV=1
Montipora_capitata_KBHIv3___RNAseq.g37178.t1	2jev_A	0.155	412	251	21	13	420	2	320	2.642e-21	619	454	321	0.6005	0.8247	0.8247	4.93	1	9606	Homo sapiens	-_cellular organisms;d_Eukaryota;-_Opisthokonta;k_Metazoa;-_Eumetazoa;-_Bilateria;-_Deuterostomia;p_Chordata;-_Craniata;-_Vertebrata;-_Gnathostomata;-_Teleostomi;-_Euteleostomi;-_Sarcopterygii;-_Dipnotetrapodomorpha;-_Tetrapoda;-_Amniota;c_Mammalia;-_Theria;-_Eutheria;-_Boreoeutheria;-_Euarchontoglires;o_Primates;-_Haplorrhini;-_Simiiformes;-_Catarrhini;-_Hominoidea;f_Hominidae;-_Homininae;g_Homo…	89.8678	99.3769	88.4354	High	25	5.50661	15	3.30396	111	24.4493	303	66.7401	sp|Q6YJI5|TRM11_CHICK	48.6	444	222	4	13	454	10	449	3.03e-143	420	454	461	tRNA (guanine(10)-N2)-methyltransferase homolog OS=Gallus gallus OX=9031 GN=TRMT11 PE=2 SV=1
Montipora_capitata_KBHIv3___RNAseq.g44212.t1	2hm2_Q	0.495	337	169	1	30	366	5	340	3.728e-48	1789	372	342	0.8889	0.9659	0.9659	1.02	1	9606	Homo sapiens	-_cellular organisms;d_Eukaryota;-_Opisthokonta;k_Metazoa;-_Eumetazoa;-_Bilateria;-_Deuterostomia;p_Chordata;-_Craniata;-_Vertebrata;-_Gnathostomata;-_Teleostomi;-_Euteleostomi;-_Sarcopterygii;-_Dipnotetrapodomorpha;-_Tetrapoda;-_Amniota;c_Mammalia;-_Theria;-_Eutheria;-_Boreoeutheria;-_Euarchontoglires;o_Primates;-_Haplorrhini;-_Simiiformes;-_Catarrhini;-_Hominoidea;f_Hominidae;-_Homininae;g_Homo…	90.5914	98.2456	86.8769	High	28	7.52688	10	2.68817	82	22.043	252	67.7419	sp|Q5BK63|NDUA9_RAT	50.4	359	170	3	13	364	16	373	1.53e-111	333	372	377	NADH dehydrogenase [ubiquinone] 1 alpha subcomplex subunit 9, mitochondrial OS=Rattus norvegicus OX=10116 GN=Ndufa9 PE=1 SV=2
Montipora_capitata_KBHIv3___RNAseq.g5404.t1	4bgu_D	0.401	341	181	8	29	361	2	327	2.663e-40	1373	367	329	0.7926	0.8804	0.8804	3.312	1	2246	Haloferax volcanii	-_cellular organisms;d_Archaea;p_Euryarchaeota;-_Stenosarchaea group;c_Halobacteria;o_Haloferacales;f_Haloferacaceae;g_Haloferax;s_Haloferax volcanii	90.7357	99.0881	92.317	Very_High	21	5.72207	7	1.90736	19	5.17711	320	87.1935	sp|O46419|LIPT_BOVIN	48	254	129	2	30	282	33	284	8.68e-78	246	367	373	Lipoyltransferase 1, mitochondrial OS=Bos taurus OX=9913 GN=LIPT1 PE=1 SV=1
Montipora_capitata_KBHIv3___RNAseq.g47427.t1	7e9d_B	0.771	223	51	0	3	225	2	224	2.73e-40	1500	245	224	0.8973	0.9804	0.9804	0.8432	1	1423	Bacillus subtilis	-_cellular organisms;d_Bacteria;-_Terrabacteria group;p_Bacillota;c_Bacilli;o_Bacillales;f_Bacillaceae;g_Bacillus;-_Bacillus subtilis group;s_Bacillus subtilis	91.0204	99.5536	92.1987	Very_High	13	5.30612	9	3.67347	8	3.26531	215	87.7551	sp|Q6GR45|IF6_XENLA	82	245	44	0	1	245	1	245	2e-146	411	245	245	Eukaryotic translation initiation factor 6 OS=Xenopus laevis OX=8355 GN=eif6 PE=2 SV=1
Montipora_capitata_KBHIv3___RNAseq.g23247.t1	5fxs_A	0.572	531	216	4	8	535	5	527	9.286e-41	2212	579	540	0.8607	0.9209	0.9209	1.995	1	9606	Homo sapiens	-_cellular organisms;d_Eukaryota;-_Opisthokonta;k_Metazoa;-_Eumetazoa;-_Bilateria;-_Deuterostomia;p_Chordata;-_Craniata;-_Vertebrata;-_Gnathostomata;-_Teleostomi;-_Euteleostomi;-_Sarcopterygii;-_Dipnotetrapodomorpha;-_Tetrapoda;-_Amniota;c_Mammalia;-_Theria;-_Eutheria;-_Boreoeutheria;-_Euarchontoglires;o_Primates;-_Haplorrhini;-_Simiiformes;-_Catarrhini;-_Hominoidea;f_Hominidae;-_Homininae;g_Homo…	91.1917	96.8519	87.122	High	33	5.69948	29	5.00864	141	24.3523	376	64.9396	sp|A1A4R8|CDC23_BOVIN	54.1	294	130	3	9	298	29	321	6.71e-98	313	579	597	Cell division cycle protein 23 homolog OS=Bos taurus OX=9913 GN=CDC23 PE=2 SV=1
Montipora_capitata_KBHIv3___RNAseq.g10748.t1	5f8k_1F	0.622	114	43	0	12	125	2	115	4.934e-19	693	125	116	0.8965	0.9652	0.9652	0.8534	1	300852	Thermus thermophilus HB8	-_cellular organisms;d_Bacteria;-_Terrabacteria group;p_Deinococcota;c_Deinococci;o_Thermales;f_Thermaceae;g_Thermus;s_Thermus thermophilus;-_Thermus thermophilus HB8	91.2	98.2759	92.3971	Very_High	6	4.8	6	4.8	4	3.2	109	87.2	sp|Q6DGQ0|SPT4H_DANRE	64.9	111	39	0	11	121	2	112	1.16e-53	167	125	117	Transcription elongation factor SPT4 OS=Danio rerio OX=7955 GN=supt4h1 PE=3 SV=1
Montipora_capitata_KBHIv3___RNAseq.g9430.t1	3cc4_R	0.734	260	67	1	14	273	2	259	6.815e-42	1779	285	259	0.8938	0.9825	0.9825	0.8173	1	2238	Haloarcula marismortui	-_cellular organisms;d_Archaea;p_Euryarchaeota;-_Stenosarchaea group;c_Halobacteria;o_Halobacteriales;f_Haloarculaceae;g_Haloarcula;s_Haloarcula marismortui	91.2281	99.6139	89.786	High	10	3.50877	17	5.96491	43	15.0877	215	75.4386	sp|O60671|RAD1_HUMAN	72.4	279	76	1	1	278	1	279	2.32e-141	402	285	282	Cell cycle checkpoint protein RAD1 OS=Homo sapiens OX=9606 GN=RAD1 PE=1 SV=1
Montipora_capitata_KBHIv3___RNAseq.g43904.t1	7btq_A	0.134	594	368	34	43	554	3	532	5.268e-09	289	561	541	0.5492	0.5663	0.5663	11.71	1	562	Escherichia coli	-_cellular organisms;d_Bacteria;p_Pseudomonadota;c_Gammaproteobacteria;o_Enterobacterales;f_Enterobacteriaceae;g_Escherichia;s_Escherichia coli	91.2656	97.9667	86.9513	High	50	8.91266	28	4.99109	65	11.5865	418	74.5098	sp|Q9JJQ0|PIGB_MOUSE	43.3	556	272	8	6	558	19	534	7.13e-156	459	561	542	GPI mannosyltransferase 3 OS=Mus musculus OX=10090 GN=Pigb PE=2 SV=2
Montipora_capitata_KBHIv3___TS.g20757.t2	7dbp_D	0.296	438	198	14	1	436	12	341	6.806e-27	907	477	353	0.6325	0.8461	0.8461	4.282	1	9606	Homo sapiens	-_cellular organisms;d_Eukaryota;-_Opisthokonta;k_Metazoa;-_Eumetazoa;-_Bilateria;-_Deuterostomia;p_Chordata;-_Craniata;-_Vertebrata;-_Gnathostomata;-_Teleostomi;-_Euteleostomi;-_Sarcopterygii;-_Dipnotetrapodomorpha;-_Tetrapoda;-_Amniota;c_Mammalia;-_Theria;-_Eutheria;-_Boreoeutheria;-_Euarchontoglires;o_Primates;-_Haplorrhini;-_Simiiformes;-_Catarrhini;-_Hominoidea;f_Hominidae;-_Homininae;g_Homo…	91.4046	93.4844	80.7221	High	49	10.2725	33	6.91824	169	35.4298	226	47.3795	sp|F1RAX8|COQ6_DANRE	48.3	478	193	6	1	477	60	484	6.9e-146	429	477	484	Ubiquinone biosynthesis monooxygenase COQ6, mitochondrial OS=Danio rerio OX=7955 GN=coq6 PE=2 SV=1
Montipora_capitata_KBHIv3___RNAseq.g42151.t1	4a0o_N	0.697	314	90	2	29	340	2	312	3.069e-50	1901	341	315	0.8843	0.9562	0.9562	1.44	1	9913	Bos taurus	-_cellular organisms;d_Eukaryota;-_Opisthokonta;k_Metazoa;-_Eumetazoa;-_Bilateria;-_Deuterostomia;p_Chordata;-_Craniata;-_Vertebrata;-_Gnathostomata;-_Teleostomi;-_Euteleostomi;-_Sarcopterygii;-_Dipnotetrapodomorpha;-_Tetrapoda;-_Amniota;c_Mammalia;-_Theria;-_Eutheria;-_Boreoeutheria;-_Laurasiatheria;o_Artiodactyla;-_Ruminantia;-_Pecora;f_Bovidae;-_Bovinae;g_Bos;s_Bos taurus	91.4956	98.7302	90.7393	Very_High	26	7.62463	1	0.293255	28	8.21114	286	83.871	sp|Q99LC5|ETFA_MOUSE	72.4	312	85	1	27	338	18	328	3.06e-154	439	341	333	Electron transfer flavoprotein subunit alpha, mitochondrial OS=Mus musculus OX=10090 GN=Etfa PE=1 SV=2
Montipora_capitata_KBHIv3___TS.g15842.t1	1gov_B	0.699	412	119	1	33	444	4	410	8.021e-67	2414	450	410	0.8439	0.9241	0.9241	2.995	1	1400	Bacillus intermedius	-_cellular organisms;d_Bacteria;-_Terrabacteria group;p_Bacillota;c_Bacilli;o_Bacillales;f_Bacillaceae;g_Bacillus;s_Bacillus intermedius	91.5556	99.2683	90.2023	Very_High	20	4.44444	23	5.11111	35	7.77778	372	82.6667	sp|Q05052|OST48_CANLF	70.6	418	118	1	30	447	32	444	2.93e-212	595	450	445	Dolichyl-diphosphooligosaccharide--protein glycosyltransferase 48 kDa subunit OS=Canis lupus familiaris OX=9615 GN=DDOST PE=1 SV=1
Montipora_capitata_KBHIv3___RNAseq.g40457.t1	1ibm_F	0.597	350	122	2	33	382	1	331	7.306e-48	1519	382	331	0.6985	0.8037	0.8037	19.58	1	274	Thermus thermophilus	-_cellular organisms;d_Bacteria;-_Terrabacteria group;p_Deinococcota;c_Deinococci;o_Thermales;f_Thermaceae;g_Thermus;s_Thermus thermophilus	91.623	100	82.916	High	68	17.801	30	7.8534	31	8.11518	253	66.2304	sp|Q3MHZ7|GPI8_BOVIN	69.3	293	90	0	19	311	25	317	5.43e-154	442	382	395	GPI-anchor transamidase OS=Bos taurus OX=9913 GN=PIGK PE=2 SV=1
Montipora_capitata_KBHIv3___RNAseq.g6642.t1	6a67_L	0.476	418	212	2	35	450	4	416	1.571e-30	1520	454	421	0.8468	0.911	0.911	2.907	1	9606	Homo sapiens	-_cellular organisms;d_Eukaryota;-_Opisthokonta;k_Metazoa;-_Eumetazoa;-_Bilateria;-_Deuterostomia;p_Chordata;-_Craniata;-_Vertebrata;-_Gnathostomata;-_Teleostomi;-_Euteleostomi;-_Sarcopterygii;-_Dipnotetrapodomorpha;-_Tetrapoda;-_Amniota;c_Mammalia;-_Theria;-_Eutheria;-_Boreoeutheria;-_Euarchontoglires;o_Primates;-_Haplorrhini;-_Simiiformes;-_Catarrhini;-_Hominoidea;f_Hominidae;-_Homininae;g_Homo…	91.63	98.0998	77.9416	High	20	4.40529	48	10.5727	370	81.4978	16	3.52423	sp|Q9D8W5|PSD12_MOUSE	63.8	445	159	1	9	451	11	455	8.14e-204	574	454	456	26S proteasome non-ATPase regulatory subunit 12 OS=Mus musculus OX=10090 GN=Psmd12 PE=1 SV=4
Montipora_capitata_KBHIv3___RNAseq.g9281.t1	6bj8_H	0.519	285	109	4	5	289	2	258	1.525e-34	1196	311	258	0.7793	0.9334	0.9334	2.173	1	9606	Homo sapiens	-_cellular organisms;d_Eukaryota;-_Opisthokonta;k_Metazoa;-_Eumetazoa;-_Bilateria;-_Deuterostomia;p_Chordata;-_Craniata;-_Vertebrata;-_Gnathostomata;-_Teleostomi;-_Euteleostomi;-_Sarcopterygii;-_Dipnotetrapodomorpha;-_Tetrapoda;-_Amniota;c_Mammalia;-_Theria;-_Eutheria;-_Boreoeutheria;-_Euarchontoglires;o_Primates;-_Haplorrhini;-_Simiiformes;-_Catarrhini;-_Hominoidea;f_Hominidae;-_Homininae;g_Homo…	91.6399	99.6124	81.212	High	26	8.36013	34	10.9325	138	44.373	113	36.3344	sp|Q13889|TF2H3_HUMAN	51.4	311	134	3	1	303	2	303	1.06e-104	311	311	308	General transcription factor IIH subunit 3 OS=Homo sapiens OX=9606 GN=GTF2H3 PE=1 SV=2
Montipora_capitata_KBHIv3___RNAseq.g42636.t1	2eno_A	0.495	702	293	12	63	756	1	648	5.365e-46	2448	757	648	0.7846	0.9106	0.9106	3.917	1	9606	Homo sapiens	-_cellular organisms;d_Eukaryota;-_Opisthokonta;k_Metazoa;-_Eumetazoa;-_Bilateria;-_Deuterostomia;p_Chordata;-_Craniata;-_Vertebrata;-_Gnathostomata;-_Teleostomi;-_Euteleostomi;-_Sarcopterygii;-_Dipnotetrapodomorpha;-_Tetrapoda;-_Amniota;c_Mammalia;-_Theria;-_Eutheria;-_Boreoeutheria;-_Euarchontoglires;o_Primates;-_Haplorrhini;-_Simiiformes;-_Catarrhini;-_Hominoidea;f_Hominidae;-_Homininae;g_Homo…	91.6777	100	85.6251	High	65	8.58653	43	5.68032	169	22.325	480	63.4082	sp|Q5VZE5|NAA35_HUMAN	51.9	707	319	11	61	756	28	724	8.49e-232	667	757	725	N-alpha-acetyltransferase 35, NatC auxiliary subunit OS=Homo sapiens OX=9606 GN=NAA35 PE=1 SV=1
Montipora_capitata_KBHIv3___RNAseq.g34429.t1	2hln_B	0.417	292	158	4	12	291	1	292	4.75e-35	1152	305	293	0.7734	0.8041	0.8041	7.575	1	29471	Pectobacterium atrosepticum	-_cellular organisms;d_Bacteria;p_Pseudomonadota;c_Gammaproteobacteria;o_Enterobacterales;f_Pectobacteriaceae;g_Pectobacterium;s_Pectobacterium atrosepticum	91.8033	99.6587	87.795	High	17	5.57377	19	6.22951	64	20.9836	205	67.2131	sp|Q9JJ80|RPF2_MOUSE	62.6	265	99	0	1	265	1	265	1.36e-115	338	305	306	Ribosome production factor 2 homolog OS=Mus musculus OX=10090 GN=Rpf2 PE=2 SV=2
Montipora_capitata_KBHIv3___RNAseq.g39901.t1	5hcj_C	0.538	429	191	5	28	453	3	427	1.373e-26	1243	464	427	0.7678	0.827	0.827	3.981	1	33072	Gloeobacter violaceus	-_cellular organisms;d_Bacteria;-_Terrabacteria group;-_Cyanobacteriota/Melainabacteria group;p_Cyanobacteriota;c_Cyanophyceae;o_Gloeobacterales;f_Gloeobacteraceae;g_Gloeobacter;s_Gloeobacter violaceus	91.8103	99.5316	88.5192	High	32	6.89655	10	2.15517	82	17.6724	340	73.2759	sp|Q9V3J1|VATH_DROME	54.5	437	191	4	28	462	21	451	2.18e-160	464	464	468	V-type proton ATPase subunit H OS=Drosophila melanogaster OX=7227 GN=VhaSFD PE=2 SV=2
Montipora_capitata_KBHIv3___RNAseq.g44089.t1	1igw_A	0.551	279	123	2	6	282	1	279	1.166e-20	1043	301	281	0.8525	0.9097	0.9097	2.13	1	562	Escherichia coli	-_cellular organisms;d_Bacteria;p_Pseudomonadota;c_Gammaproteobacteria;o_Enterobacterales;f_Enterobacteriaceae;g_Escherichia;s_Escherichia coli	92.0266	99.2883	90.5398	Very_High	17	5.64784	20	6.64452	13	4.31894	251	83.3887	sp|Q6TGY8|EMC2_DANRE	56.1	287	123	3	6	289	10	296	7.25e-105	310	301	297	ER membrane protein complex subunit 2 OS=Danio rerio OX=7955 GN=emc2 PE=2 SV=1
Montipora_capitata_KBHIv3___RNAseq.g45279.t1	5aj4_Bb	0.577	393	152	3	17	409	1	379	5.445e-47	2007	425	380	0.8653	0.9662	0.9662	1.953	1	9823	Sus scrofa	-_cellular organisms;d_Eukaryota;-_Opisthokonta;k_Metazoa;-_Eumetazoa;-_Bilateria;-_Deuterostomia;p_Chordata;-_Craniata;-_Vertebrata;-_Gnathostomata;-_Teleostomi;-_Euteleostomi;-_Sarcopterygii;-_Dipnotetrapodomorpha;-_Tetrapoda;-_Amniota;c_Mammalia;-_Theria;-_Eutheria;-_Boreoeutheria;-_Laurasiatheria;o_Artiodactyla;-_Suina;f_Suidae;g_Sus;s_Sus scrofa	92.4706	99.7368	92.7952	Very_High	15	3.52941	11	2.58824	29	6.82353	370	87.0588	sp|P20664|PRI1_MOUSE	58.5	398	155	3	17	405	4	400	2.72e-168	481	425	417	DNA primase small subunit OS=Mus musculus OX=10090 GN=Prim1 PE=1 SV=1
Montipora_capitata_KBHIv3___RNAseq.g43752.t1	1dyd_A	0.105	389	208	16	13	393	31	287	1.425e-12	362	412	288	0.454	0.613	0.613	7.394	1	10665	Tequatrovirus T4	d_Viruses;-_Duplodnaviria;k_Heunggongvirae;p_Uroviricota;c_Caudoviricetes;f_Straboviridae;-_Tevenvirinae;g_Tequatrovirus;s_Tequatrovirus T4	92.4757	89.2361	84.2711	High	34	8.25243	45	10.9223	86	20.8738	247	59.9515	sp|Q92546|RGP1_HUMAN	43.1	415	205	7	1	410	1	389	5.88e-104	316	412	391	RAB6A-GEF complex partner protein 2 OS=Homo sapiens OX=9606 GN=RGP1 PE=1 SV=1
Montipora_capitata_KBHIv3___RNAseq.g13842.t1	3iz3_D	0.509	265	122	5	22	285	182	439	2.284e-36	1246	285	439	0.8632	0.5657	0.5657	1.842	1	110829	Bombyx mori cypovirus 1	d_Viruses;-_Riboviria;k_Orthornavirae;p_Duplornaviricota;c_Resentoviricetes;o_Reovirales;f_Spinareoviridae;g_Cypovirus;s_Cypovirus 1;-_Bombyx mori cypovirus 1	92.6316	58.7699	91.0067	Very_High	18	6.31579	7	2.45614	23	8.07018	237	83.1579	sp|Q14181|DPOA2_HUMAN	49.6	284	132	4	3	285	325	598	2.73e-90	282	285	598	DNA polymerase alpha subunit B OS=Homo sapiens OX=9606 GN=POLA2 PE=1 SV=2
Montipora_capitata_KBHIv3___RNAseq.g35078.t1	6hy0_C	0.362	290	67	4	19	308	1	172	9.606e-21	769	312	172	0.5346	0.9585	0.9585	1.981	1	10879	Cystovirus phi6	d_Viruses;-_Riboviria;k_Orthornavirae;p_Duplornaviricota;c_Vidaverviricetes;o_Mindivirales;f_Cystoviridae;g_Cystovirus;s_Cystovirus phi6	92.9487	100	75.4873	High	69	22.1154	42	13.4615	64	20.5128	137	43.9103	sp|Q9CPX6|ATG3_MOUSE	67.5	314	93	4	1	312	8	314	1.95e-145	414	312	314	Ubiquitin-like-conjugating enzyme ATG3 OS=Mus musculus OX=10090 GN=Atg3 PE=1 SV=1
Montipora_capitata_KBHIv3___RNAseq.g11930.t1	5jb9_E	0.542	317	121	2	25	341	2	294	5.007e-33	1175	341	295	0.8013	0.9209	0.9209	3.361	1	9606	Homo sapiens	-_cellular organisms;d_Eukaryota;-_Opisthokonta;k_Metazoa;-_Eumetazoa;-_Bilateria;-_Deuterostomia;p_Chordata;-_Craniata;-_Vertebrata;-_Gnathostomata;-_Teleostomi;-_Euteleostomi;-_Sarcopterygii;-_Dipnotetrapodomorpha;-_Tetrapoda;-_Amniota;c_Mammalia;-_Theria;-_Eutheria;-_Boreoeutheria;-_Euarchontoglires;o_Primates;-_Haplorrhini;-_Simiiformes;-_Catarrhini;-_Hominoidea;f_Hominidae;-_Homininae;g_Homo…	92.9619	99.322	73.2685	High	33	9.67742	68	19.9413	230	67.4487	10	2.93255	sp|A7SA47|EIF3H_NEMVE	70.9	327	95	0	15	341	5	331	4.5e-170	479	341	332	Eukaryotic translation initiation factor 3 subunit H OS=Nematostella vectensis OX=45351 GN=v1g168210 PE=3 SV=1
Montipora_capitata_KBHIv3___RNAseq.g37385.t1	2b29_A	0.639	283	98	1	4	286	9	287	1.113e-26	1381	304	288	0.9028	0.9525	0.9525	1.171	1	9606	Homo sapiens	-_cellular organisms;d_Eukaryota;-_Opisthokonta;k_Metazoa;-_Eumetazoa;-_Bilateria;-_Deuterostomia;p_Chordata;-_Craniata;-_Vertebrata;-_Gnathostomata;-_Teleostomi;-_Euteleostomi;-_Sarcopterygii;-_Dipnotetrapodomorpha;-_Tetrapoda;-_Amniota;c_Mammalia;-_Theria;-_Eutheria;-_Boreoeutheria;-_Euarchontoglires;o_Primates;-_Haplorrhini;-_Simiiformes;-_Catarrhini;-_Hominoidea;f_Hominidae;-_Homininae;g_Homo…	93.0921	96.875	96.582	Very_High	1	0.328947	3	0.986842	16	5.26316	284	93.4211	sp|Q7ZUX6|DOHH_DANRE	61.3	302	117	0	1	302	1	302	6.96e-125	362	304	305	Deoxyhypusine hydroxylase OS=Danio rerio OX=7955 GN=dohh PE=2 SV=1
Montipora_capitata_KBHIv3___RNAseq.g48276.t1	6ft0_C	0.774	1215	247	5	20	1234	1	1187	0	8290	1304	1189	0.8993	0.9855	0.9855	1.432	1	9606	Homo sapiens	-_cellular organisms;d_Eukaryota;-_Opisthokonta;k_Metazoa;-_Eumetazoa;-_Bilateria;-_Deuterostomia;p_Chordata;-_Craniata;-_Vertebrata;-_Gnathostomata;-_Teleostomi;-_Euteleostomi;-_Sarcopterygii;-_Dipnotetrapodomorpha;-_Tetrapoda;-_Amniota;c_Mammalia;-_Theria;-_Eutheria;-_Boreoeutheria;-_Euarchontoglires;o_Primates;-_Haplorrhini;-_Simiiformes;-_Catarrhini;-_Hominoidea;f_Hominidae;-_Homininae;g_Homo…	93.1748	99.8318	87.6547	High	104	7.97546	22	1.68712	221	16.9479	957	73.3896	sp|A0JN52|SF3B3_BOVIN	79.8	1209	234	3	20	1223	1	1204	0	1967	1304	1217	Splicing factor 3B subunit 3 OS=Bos taurus OX=9913 GN=SF3B3 PE=2 SV=1
Montipora_capitata_KBHIv3___RNAseq.g34074.t1	3b48_B	0.53	249	111	3	5	250	1	246	2.677e-28	1090	264	246	0.8055	0.8632	0.8632	7.055	1	226185	Enterococcus faecalis V583	-_cellular organisms;d_Bacteria;-_Terrabacteria group;p_Bacillota;c_Bacilli;o_Lactobacillales;f_Enterococcaceae;g_Enterococcus;s_Enterococcus faecalis;-_Enterococcus faecalis V583	93.1818	100	87.5181	High	23	8.71212	12	4.54545	40	15.1515	189	71.5909	sp|Q8BH58|TIPRL_MOUSE	55.2	248	109	2	7	253	13	259	9.01e-100	295	264	271	TIP41-like protein OS=Mus musculus OX=10090 GN=Tiprl PE=1 SV=1
Montipora_capitata_KBHIv3___RNAseq.g27816.t1	8ekb_20	0.275	493	274	12	7	497	2	413	4.884e-18	911	526	413	0.6841	0.8565	0.8565	4.515	1	300852	Thermus thermophilus HB8	-_cellular organisms;d_Bacteria;-_Terrabacteria group;p_Deinococcota;c_Deinococci;o_Thermales;f_Thermaceae;g_Thermus;s_Thermus thermophilus;-_Thermus thermophilus HB8	93.346	99.7579	79.0738	High	36	6.84411	72	13.6882	353	67.1103	65	12.3574	sp|Q6NRQ2|NOC41_XENLA	40.8	520	266	7	12	516	22	514	1.07e-121	370	526	526	Nucleolar complex protein 4 homolog A OS=Xenopus laevis OX=8355 GN=noc4l-a PE=2 SV=1
Montipora_capitata_KBHIv3___RNAseq.g4689.t1	2if1_A	0.336	457	253	13	31	451	1	443	1.271e-32	1259	451	443	0.8371	0.8515	0.8515	2.886	1	9606	Homo sapiens	-_cellular organisms;d_Eukaryota;-_Opisthokonta;k_Metazoa;-_Eumetazoa;-_Bilateria;-_Deuterostomia;p_Chordata;-_Craniata;-_Vertebrata;-_Gnathostomata;-_Teleostomi;-_Euteleostomi;-_Sarcopterygii;-_Dipnotetrapodomorpha;-_Tetrapoda;-_Amniota;c_Mammalia;-_Theria;-_Eutheria;-_Boreoeutheria;-_Euarchontoglires;o_Primates;-_Haplorrhini;-_Simiiformes;-_Catarrhini;-_Hominoidea;f_Hominidae;-_Homininae;g_Homo…	93.3481	100	89.6359	High	8	1.77384	28	6.20843	85	18.847	330	73.1707	sp|Q2HJ55|SAM50_BOVIN	50.8	437	211	4	18	451	34	469	1.28e-148	434	451	469	Sorting and assembly machinery component 50 homolog OS=Bos taurus OX=9913 GN=SAMM50 PE=2 SV=1
Montipora_capitata_KBHIv3___RNAseq.g14436.t1	1b12_D	0.85	414	51	1	30	443	1	403	3.175e-36	1729	443	403	0.7812	0.8527	0.8527	4.772	1	469008	Escherichia coli BL21(DE3)	-_cellular organisms;d_Bacteria;p_Pseudomonadota;c_Gammaproteobacteria;o_Enterobacterales;f_Enterobacteriaceae;g_Escherichia;s_Escherichia coli;-_Escherichia coli BL21(DE3)	93.4537	100	84.6721	High	27	6.09481	13	2.93454	191	43.1151	212	47.8555	sp|Q6IR75|CSN2_XENLA	87.5	441	55	0	3	443	1	441	1.64e-276	757	443	441	COP9 signalosome complex subunit 2 (Fragment) OS=Xenopus laevis OX=8355 GN=csn2 PE=2 SV=1
Montipora_capitata_KBHIv3___RNAseq.g2805.t1	6bcc_A	0.697	1233	126	6	87	1319	2	986	7.286e-84	4592	1319	986	0.6125	0.7972	0.7972	13.28	1	9606	Homo sapiens	-_cellular organisms;d_Eukaryota;-_Opisthokonta;k_Metazoa;-_Eumetazoa;-_Bilateria;-_Deuterostomia;p_Chordata;-_Craniata;-_Vertebrata;-_Gnathostomata;-_Teleostomi;-_Euteleostomi;-_Sarcopterygii;-_Dipnotetrapodomorpha;-_Tetrapoda;-_Amniota;c_Mammalia;-_Theria;-_Eutheria;-_Boreoeutheria;-_Euarchontoglires;o_Primates;-_Haplorrhini;-_Simiiformes;-_Catarrhini;-_Hominoidea;f_Hominidae;-_Homininae;g_Homo…	93.4799	99.8986	73.377	High	331	25.0948	87	6.59591	296	22.4412	605	45.8681	sp|O75533|SF3B1_HUMAN	77.1	1327	269	17	5	1319	1	1304	0	1823	1319	1304	Splicing factor 3B subunit 1 OS=Homo sapiens OX=9606 GN=SF3B1 PE=1 SV=3
Montipora_capitata_KBHIv3___RNAseq.g27614.t1	5fxq_A	0.557	518	210	4	7	523	1	500	4.439e-37	2117	549	506	0.8629	0.9338	0.9338	2.577	1	9606	Homo sapiens	-_cellular organisms;d_Eukaryota;-_Opisthokonta;k_Metazoa;-_Eumetazoa;-_Bilateria;-_Deuterostomia;p_Chordata;-_Craniata;-_Vertebrata;-_Gnathostomata;-_Teleostomi;-_Euteleostomi;-_Sarcopterygii;-_Dipnotetrapodomorpha;-_Tetrapoda;-_Amniota;c_Mammalia;-_Theria;-_Eutheria;-_Boreoeutheria;-_Euarchontoglires;o_Primates;-_Haplorrhini;-_Simiiformes;-_Catarrhini;-_Hominoidea;f_Hominidae;-_Homininae;g_Homo…	94.1712	98.8142	90.1115	Very_High	10	1.82149	35	6.37523	84	15.3005	420	76.5027	sp|Q13042|CDC16_HUMAN	56	527	216	4	7	520	1	524	2.57e-211	603	549	620	Cell division cycle protein 16 homolog OS=Homo sapiens OX=9606 GN=CDC16 PE=1 SV=2
Montipora_capitata_KBHIv3___RNAseq.g15310.t1	3hf9_y	0.7	387	116	0	19	405	58	444	2.07e-56	2401	410	446	0.9353	0.8602	0.8602	0.7968	1	1773	Mycobacterium tuberculosis	-_cellular organisms;d_Bacteria;-_Terrabacteria group;p_Actinomycetota;c_Actinomycetes;o_Mycobacteriales;f_Mycobacteriaceae;g_Mycobacterium;-_Mycobacterium tuberculosis complex;s_Mycobacterium tuberculosis	94.3902	86.7713	93.0311	Very_High	16	3.90244	4	0.97561	34	8.29268	356	86.8293	sp|P23381|SYWC_HUMAN	72.1	373	104	0	33	405	96	468	9.34e-200	562	410	471	Tryptophan--tRNA ligase, cytoplasmic OS=Homo sapiens OX=9606 GN=WARS1 PE=1 SV=2
Montipora_capitata_KBHIv3___RNAseq.g30710.t1	5gxd_A	0.723	170	47	0	1	170	1	170	1.816e-30	1053	180	170	0.9018	0.9533	0.9533	1.523	1	398580	Dinoroseobacter shibae DFL 12 = DSM 16493	-_cellular organisms;d_Bacteria;p_Pseudomonadota;c_Alphaproteobacteria;o_Rhodobacterales;f_Roseobacteraceae;g_Dinoroseobacter;s_Dinoroseobacter shibae;-_Dinoroseobacter shibae DFL 12 = DSM 16493	94.4444	100	92.6338	Very_High	0	0	1	0.555556	33	18.3333	146	81.1111	sp|Q6DFH9|NIP7_XENLA	74.4	180	46	0	1	180	1	180	1.55e-102	295	180	180	60S ribosome subunit biogenesis protein NIP7 homolog OS=Xenopus laevis OX=8355 GN=nip7 PE=2 SV=1
Montipora_capitata_KBHIv3___RNAseq.g44036.t1	8ekb_1e	0.414	1086	604	16	57	1132	1	1064	3.283e-101	4278	1135	1066	0.8956	0.952	0.952	2.6	1	300852	Thermus thermophilus HB8	-_cellular organisms;d_Bacteria;-_Terrabacteria group;p_Deinococcota;c_Deinococci;o_Thermales;f_Thermaceae;g_Thermus;s_Thermus thermophilus;-_Thermus thermophilus HB8	94.8018	99.8124	88.2143	High	58	5.11013	67	5.90308	176	15.5066	834	73.4802	sp|Q5M7P5|NOL6_XENTR	46.1	1114	548	17	38	1131	57	1137	0	941	1135	1145	Nucleolar protein 6 OS=Xenopus tropicalis OX=8364 GN=nol6 PE=2 SV=1
Montipora_capitata_KBHIv3___RNAseq.g27924.t1	2cqx_A	0.658	972	312	6	41	1012	1	952	0	6023	1025	953	0.9212	0.9905	0.9905	1.562	1	10090	Mus musculus	-_cellular organisms;d_Eukaryota;-_Opisthokonta;k_Metazoa;-_Eumetazoa;-_Bilateria;-_Deuterostomia;p_Chordata;-_Craniata;-_Vertebrata;-_Gnathostomata;-_Teleostomi;-_Euteleostomi;-_Sarcopterygii;-_Dipnotetrapodomorpha;-_Tetrapoda;-_Amniota;c_Mammalia;-_Theria;-_Eutheria;-_Boreoeutheria;-_Euarchontoglires;-_Glires;o_Rodentia;-_Myomorpha;-_Muroidea;f_Muridae;-_Murinae;g_Mus;-_Mus;s_Mus musculus	94.8293	99.8951	90.9611	Very_High	53	5.17073	21	2.04878	103	10.0488	848	82.7317	sp|Q91W43|GCSP_MOUSE	66.7	968	311	5	50	1017	58	1014	0	1337	1025	1025	Glycine dehydrogenase (decarboxylating), mitochondrial OS=Mus musculus OX=10090 GN=Gldc PE=1 SV=1
Montipora_capitata_KBHIv3___RNAseq.g524.t1	2i5o_A	0.131	557	381	27	22	540	5	496	1.972e-05	223	545	496	0.5883	0.6358	0.6358	7.525	1	9606	Homo sapiens	-_cellular organisms;d_Eukaryota;-_Opisthokonta;k_Metazoa;-_Eumetazoa;-_Bilateria;-_Deuterostomia;p_Chordata;-_Craniata;-_Vertebrata;-_Gnathostomata;-_Teleostomi;-_Euteleostomi;-_Sarcopterygii;-_Dipnotetrapodomorpha;-_Tetrapoda;-_Amniota;c_Mammalia;-_Theria;-_Eutheria;-_Boreoeutheria;-_Euarchontoglires;o_Primates;-_Haplorrhini;-_Simiiformes;-_Catarrhini;-_Hominoidea;f_Hominidae;-_Homininae;g_Homo…	95.2294	99.1935	89.0318	High	15	2.75229	27	4.95413	125	22.9358	378	69.3578	sp|Q0D2E8|RFT1_XENTR	49.8	534	256	4	16	545	14	539	1.06e-176	512	545	539	Protein RFT1 homolog OS=Xenopus tropicalis OX=8364 GN=rft1 PE=2 SV=1
Montipora_capitata_KBHIv3___RNAseq.g44216.t1	6gcm_i	0.67	164	54	0	7	170	4	167	6.888e-28	1035	172	173	0.9426	0.9372	0.9372	0.6228	1	83333	Escherichia coli K-12	-_cellular organisms;d_Bacteria;p_Pseudomonadota;c_Gammaproteobacteria;o_Enterobacterales;f_Enterobacteriaceae;g_Escherichia;s_Escherichia coli;-_Escherichia coli K-12	95.3488	94.7977	95.3915	Very_High	0	0	3	1.74419	13	7.55814	156	90.6977	sp|Q9Y3D8|KAD6_HUMAN	67.5	163	53	0	8	170	4	166	4.95e-79	235	172	172	Adenylate kinase isoenzyme 6 OS=Homo sapiens OX=9606 GN=AK6 PE=1 SV=1
Montipora_capitata_KBHIv3___RNAseq.g19766.t1	6bvv_B	0.409	671	304	11	21	680	2	590	6.872e-59	1967	692	591	0.6054	0.7061	0.7061	14.62	1	121791	Nipah henipavirus	d_Viruses;-_Riboviria;k_Orthornavirae;p_Negarnaviricota;-_Haploviricotina;c_Monjiviricetes;o_Mononegavirales;f_Paramyxoviridae;-_Orthoparamyxovirinae;g_Henipavirus;s_Nipah henipavirus	95.3757	99.6616	79.9672	High	99	14.3064	31	4.47977	279	40.3179	283	40.896	sp|P47823|EI2BE_RABIT	43.8	683	348	14	24	681	44	715	1.86e-167	500	692	721	Translation initiation factor eIF-2B subunit epsilon OS=Oryctolagus cuniculus OX=9986 GN=EIF2B5 PE=1 SV=1
Montipora_capitata_KBHIv3___RNAseq.g27721.t1	7b2t_A	0.391	240	128	4	8	238	6	236	1.061e-24	841	242	237	0.8456	0.8627	0.8627	2.595	1	6945	Ixodes scapularis	-_cellular organisms;d_Eukaryota;-_Opisthokonta;k_Metazoa;-_Eumetazoa;-_Bilateria;-_Protostomia;-_Ecdysozoa;-_Panarthropoda;p_Arthropoda;-_Chelicerata;c_Arachnida;-_Acari;-_Parasitiformes;o_Ixodida;-_Ixodoidea;f_Ixodidae;-_Ixodinae;g_Ixodes;s_Ixodes scapularis	95.4545	97.4684	87.2082	High	3	1.23967	14	5.78512	86	35.5372	139	57.438	sp|Q7KWX9|EXOS3_DICDI	45.6	226	114	2	9	233	4	221	4.37e-64	202	242	237	Putative exosome complex component rrp40 OS=Dictyostelium discoideum OX=44689 GN=exosc3 PE=3 SV=1
Montipora_capitata_KBHIv3___TS.g37247.t1	5ezi_L	0.229	422	230	12	19	412	4	358	1.938e-10	418	412	358	0.6472	0.7328	0.7328	4.928	1	9606	Homo sapiens	-_cellular organisms;d_Eukaryota;-_Opisthokonta;k_Metazoa;-_Eumetazoa;-_Bilateria;-_Deuterostomia;p_Chordata;-_Craniata;-_Vertebrata;-_Gnathostomata;-_Teleostomi;-_Euteleostomi;-_Sarcopterygii;-_Dipnotetrapodomorpha;-_Tetrapoda;-_Amniota;c_Mammalia;-_Theria;-_Eutheria;-_Boreoeutheria;-_Euarchontoglires;o_Primates;-_Haplorrhini;-_Simiiformes;-_Catarrhini;-_Hominoidea;f_Hominidae;-_Homininae;g_Homo…	95.6311	99.162	87.8746	High	28	6.79612	12	2.91262	79	19.1748	293	71.1165	sp|Q4VC33|MAEA_MOUSE	54.5	385	165	5	30	412	20	396	4.61e-141	410	412	396	E3 ubiquitin-protein transferase MAEA OS=Mus musculus OX=10090 GN=Maea PE=1 SV=1
Montipora_capitata_KBHIv3___RNAseq.3408_t	1dkm_A	0.622	297	107	2	13	309	1	292	6.44e-39	1628	310	294	0.9179	0.9671	0.9671	1.619	1	562	Escherichia coli	-_cellular organisms;d_Bacteria;p_Pseudomonadota;c_Gammaproteobacteria;o_Enterobacterales;f_Enterobacteriaceae;g_Escherichia;s_Escherichia coli	95.8065	99.3197	89.1296	High	13	4.19355	13	4.19355	79	25.4839	205	66.129	sp|Q0IIF2|EI2BA_BOVIN	60.8	306	111	2	13	310	1	305	3.84e-121	352	310	305	Translation initiation factor eIF-2B subunit alpha OS=Bos taurus OX=9913 GN=EIF2B1 PE=2 SV=1
Montipora_capitata_KBHIv3___TS.g457.t2	1ibm_H	0.4	442	237	4	5	442	2	419	1.336e-28	1474	457	419	0.866	0.9426	0.9426	2.248	1	274	Thermus thermophilus	-_cellular organisms;d_Bacteria;-_Terrabacteria group;p_Deinococcota;c_Deinococci;o_Thermales;f_Thermaceae;g_Thermus;s_Thermus thermophilus	95.8425	99.7613	90.0231	Very_High	12	2.62582	21	4.59519	73	15.9737	351	76.8053	sp|Q8CHJ1|PIGU_RAT	42.1	432	218	6	32	457	30	435	4.07e-99	306	457	435	Phosphatidylinositol glycan anchor biosynthesis class U protein OS=Rattus norvegicus OX=10116 GN=Pigu PE=1 SV=3
Montipora_capitata_KBHIv3___RNAseq.g35244.t1	7cyx_B	0.636	209	71	2	3	210	2	206	1.34e-29	1085	217	211	0.8611	0.884	0.884	2.008	1	226900	Bacillus cereus ATCC 14579	-_cellular organisms;d_Bacteria;-_Terrabacteria group;p_Bacillota;c_Bacilli;o_Bacillales;f_Bacillaceae;g_Bacillus;-_Bacillus cereus group;s_Bacillus cereus;-_Bacillus cereus ATCC 14579	95.8525	97.1564	90.2722	Very_High	2	0.921659	6	2.76498	51	23.5023	158	72.8111	sp|Q9ES56|TPPC4_MOUSE	64.6	212	74	1	1	211	1	212	3.64e-101	295	217	219	Trafficking protein particle complex subunit 4 OS=Mus musculus OX=10090 GN=Trappc4 PE=1 SV=1
Montipora_capitata_KBHIv3___RNAseq.g26043.t1	5cd3_E	0.358	667	320	23	7	665	3	569	2.236e-60	1580	687	572	0.4844	0.5661	0.5661	9.896	1	9606	Homo sapiens	-_cellular organisms;d_Eukaryota;-_Opisthokonta;k_Metazoa;-_Eumetazoa;-_Bilateria;-_Deuterostomia;p_Chordata;-_Craniata;-_Vertebrata;-_Gnathostomata;-_Teleostomi;-_Euteleostomi;-_Sarcopterygii;-_Dipnotetrapodomorpha;-_Tetrapoda;-_Amniota;c_Mammalia;-_Theria;-_Eutheria;-_Boreoeutheria;-_Euarchontoglires;o_Primates;-_Haplorrhini;-_Simiiformes;-_Catarrhini;-_Hominoidea;f_Hominidae;-_Homininae;g_Homo…	95.9243	99.1259	85.4794	High	35	5.09461	55	8.00582	217	31.5866	380	55.313	sp|O95352|ATG7_HUMAN	56.6	696	282	9	6	684	9	701	1.65e-271	765	687	703	Ubiquitin-like modifier-activating enzyme ATG7 OS=Homo sapiens OX=9606 GN=ATG7 PE=1 SV=1
Montipora_capitata_KBHIv3___RNAseq.g42225.t1	6bjc_D	0.543	383	140	5	10	386	1	354	1.905e-49	1645	393	355	0.7806	0.8599	0.8599	7.72	1	9823	Sus scrofa	-_cellular organisms;d_Eukaryota;-_Opisthokonta;k_Metazoa;-_Eumetazoa;-_Bilateria;-_Deuterostomia;p_Chordata;-_Craniata;-_Vertebrata;-_Gnathostomata;-_Teleostomi;-_Euteleostomi;-_Sarcopterygii;-_Dipnotetrapodomorpha;-_Tetrapoda;-_Amniota;c_Mammalia;-_Theria;-_Eutheria;-_Boreoeutheria;-_Laurasiatheria;o_Artiodactyla;-_Suina;f_Suidae;g_Sus;s_Sus scrofa	95.9288	99.7183	84.2036	High	14	3.56234	61	15.5216	121	30.7888	197	50.1272	sp|A0JN27|TF2H2_RAT	56.3	391	160	2	1	385	1	386	3.29e-163	466	393	396	General transcription factor IIH subunit 2 OS=Rattus norvegicus OX=10116 GN=Gtf2h2 PE=1 SV=1
Montipora_capitata_KBHIv3___RNAseq.g613.t1	2ezi_A	0.373	142	83	1	6	147	13	148	2.13e-14	453	148	148	0.7263	0.7263	0.7263	6.545	1	10677	Muvirus mu	d_Viruses;-_Duplodnaviria;k_Heunggongvirae;p_Uroviricota;c_Caudoviricetes;g_Muvirus;s_Muvirus mu	95.9459	91.8919	85.515	High	7	4.72973	19	12.8378	34	22.973	88	59.4595	sp|Q8N983|RM43_HUMAN	44.3	122	68	0	12	133	20	141	2.72e-31	114	148	215	39S ribosomal protein L43, mitochondrial OS=Homo sapiens OX=9606 GN=MRPL43 PE=1 SV=1
Montipora_capitata_KBHIv3___TS.g14686.t2	5hys_D	0.636	666	229	3	29	694	6	658	1.208e-92	3245	694	658	0.7641	0.8013	0.8013	5.858	1	9606	Homo sapiens	-_cellular organisms;d_Eukaryota;-_Opisthokonta;k_Metazoa;-_Eumetazoa;-_Bilateria;-_Deuterostomia;p_Chordata;-_Craniata;-_Vertebrata;-_Gnathostomata;-_Teleostomi;-_Euteleostomi;-_Sarcopterygii;-_Dipnotetrapodomorpha;-_Tetrapoda;-_Amniota;c_Mammalia;-_Theria;-_Eutheria;-_Boreoeutheria;-_Euarchontoglires;o_Primates;-_Haplorrhini;-_Simiiformes;-_Catarrhini;-_Hominoidea;f_Hominidae;-_Homininae;g_Homo…	95.9654	99.2401	85.6165	High	45	6.48415	40	5.76369	198	28.5303	411	59.2219	sp|P49915|GUAA_HUMAN	65.2	655	228	0	40	694	39	693	0	893	694	693	GMP synthase [glutamine-hydrolyzing] OS=Homo sapiens OX=9606 GN=GMPS PE=1 SV=1
Montipora_capitata_KBHIv3___RNAseq.g36852.t1	2a0t_A	0.554	267	119	0	10	276	2	268	1.113e-28	934	278	269	0.7589	0.7806	0.7806	4.008	1	4932	Saccharomyces cerevisiae	-_cellular organisms;d_Eukaryota;-_Opisthokonta;k_Fungi;-_Dikarya;p_Ascomycota;-_saccharomyceta;-_Saccharomycotina;c_Saccharomycetes;o_Saccharomycetales;f_Saccharomycetaceae;g_Saccharomyces;s_Saccharomyces cerevisiae	96.0432	99.2565	82.9086	High	6	2.15827	26	9.35252	171	61.5108	75	26.9784	sp|O00303|EIF3F_HUMAN	55.8	265	117	0	10	274	90	354	4.15e-102	305	278	357	Eukaryotic translation initiation factor 3 subunit F OS=Homo sapiens OX=9606 GN=EIF3F PE=1 SV=1
Montipora_capitata_KBHIv3___RNAseq.g46805.t1	4biu_D	0.609	174	68	0	1	174	1	174	1.219e-23	928	181	175	0.9239	0.9544	0.9544	1.267	1	83333	Escherichia coli K-12	-_cellular organisms;d_Bacteria;p_Pseudomonadota;c_Gammaproteobacteria;o_Enterobacterales;f_Enterobacteriaceae;g_Escherichia;s_Escherichia coli;-_Escherichia coli K-12	96.1326	99.4286	95.0725	Very_High	0	0	2	1.10497	11	6.07735	168	92.8177	sp|Q7ZT46|PSF2_XENLA	60.1	178	70	1	1	178	1	177	7.57e-72	218	181	185	DNA replication complex GINS protein PSF2 OS=Xenopus laevis OX=8355 GN=gins2 PE=1 SV=1
Montipora_capitata_KBHIv3___RNAseq.g7239.t1	1gmo_F	0.477	463	196	10	19	479	13	431	1.579e-53	1854	479	431	0.8091	0.8965	0.8965	4.429	1	9606	Homo sapiens	-_cellular organisms;d_Eukaryota;-_Opisthokonta;k_Metazoa;-_Eumetazoa;-_Bilateria;-_Deuterostomia;p_Chordata;-_Craniata;-_Vertebrata;-_Gnathostomata;-_Teleostomi;-_Euteleostomi;-_Sarcopterygii;-_Dipnotetrapodomorpha;-_Tetrapoda;-_Amniota;c_Mammalia;-_Theria;-_Eutheria;-_Boreoeutheria;-_Euarchontoglires;o_Primates;-_Haplorrhini;-_Simiiformes;-_Catarrhini;-_Hominoidea;f_Hominidae;-_Homininae;g_Homo…	96.2422	97.2158	86.0511	High	47	9.81211	39	8.14196	62	12.9436	331	69.1023	sp|O93610|DPOD2_XENLA	55.4	433	184	4	39	469	28	453	5.52e-161	466	479	463	DNA polymerase delta subunit 2 OS=Xenopus laevis OX=8355 GN=pold2 PE=2 SV=1
Montipora_capitata_KBHIv3___RNAseq.g41210.t1	2dbk_A	0.566	688	206	12	25	707	1	600	8.395e-90	3592	708	600	0.812	0.956	0.956	3.2	1	9606	Homo sapiens	-_cellular organisms;d_Eukaryota;-_Opisthokonta;k_Metazoa;-_Eumetazoa;-_Bilateria;-_Deuterostomia;p_Chordata;-_Craniata;-_Vertebrata;-_Gnathostomata;-_Teleostomi;-_Euteleostomi;-_Sarcopterygii;-_Dipnotetrapodomorpha;-_Tetrapoda;-_Amniota;c_Mammalia;-_Theria;-_Eutheria;-_Boreoeutheria;-_Euarchontoglires;o_Primates;-_Haplorrhini;-_Simiiformes;-_Catarrhini;-_Hominoidea;f_Hominidae;-_Homininae;g_Homo…	96.4689	100	84.3562	High	83	11.7232	36	5.08475	125	17.6554	464	65.5367	sp|Q5RAW8|WDR48_PONAB	56.6	696	271	8	15	705	4	673	6.43e-235	672	708	677	WD repeat-containing protein 48 OS=Pongo abelii OX=9601 GN=WDR48 PE=2 SV=1
Montipora_capitata_KBHIv3___RNAseq.g750.t1	3ar9_A	0.428	385	117	3	1	384	1	283	2.743e-40	1457	398	283	0.6778	0.9456	0.9456	2.216	1	9986	Oryctolagus cuniculus	-_cellular organisms;d_Eukaryota;-_Opisthokonta;k_Metazoa;-_Eumetazoa;-_Bilateria;-_Deuterostomia;p_Chordata;-_Craniata;-_Vertebrata;-_Gnathostomata;-_Teleostomi;-_Euteleostomi;-_Sarcopterygii;-_Dipnotetrapodomorpha;-_Tetrapoda;-_Amniota;c_Mammalia;-_Theria;-_Eutheria;-_Boreoeutheria;-_Euarchontoglires;-_Glires;o_Lagomorpha;f_Leporidae;g_Oryctolagus;s_Oryctolagus cuniculus	96.4824	100	77.1295	High	96	24.1206	21	5.27638	32	8.0402	249	62.5628	sp|A6H791|TRM61_BOVIN	60.5	261	97	3	1	256	1	260	3.04e-108	322	398	285	tRNA (adenine(58)-N(1))-methyltransferase catalytic subunit TRMT61A OS=Bos taurus OX=9913 GN=TRMT61A PE=2 SV=1
Montipora_capitata_KBHIv3___RNAseq.g15693.t1	7btq_A	0.126	583	338	31	5	475	9	531	9.156e-07	236	488	541	0.6006	0.5491	0.5491	9.483	1	562	Escherichia coli	-_cellular organisms;d_Bacteria;p_Pseudomonadota;c_Gammaproteobacteria;o_Enterobacterales;f_Enterobacteriaceae;g_Escherichia;s_Escherichia coli	96.5164	96.6728	92.2965	Very_High	2	0.409836	11	2.2541	84	17.2131	391	80.123	sp|Q9BV10|ALG12_HUMAN	48.6	473	233	6	9	477	17	483	2.53e-139	412	488	488	Dol-P-Man:Man(7)GlcNAc(2)-PP-Dol alpha-1,6-mannosyltransferase OS=Homo sapiens OX=9606 GN=ALG12 PE=1 SV=1
Montipora_capitata_KBHIv3___RNAseq.g44002.t1a	6ehp_C	0.591	291	117	2	8	296	1	291	5.204e-24	1266	299	291	0.9397	0.965	0.965	1.416	1	9606	Homo sapiens	-_cellular organisms;d_Eukaryota;-_Opisthokonta;k_Metazoa;-_Eumetazoa;-_Bilateria;-_Deuterostomia;p_Chordata;-_Craniata;-_Vertebrata;-_Gnathostomata;-_Teleostomi;-_Euteleostomi;-_Sarcopterygii;-_Dipnotetrapodomorpha;-_Tetrapoda;-_Amniota;c_Mammalia;-_Theria;-_Eutheria;-_Boreoeutheria;-_Euarchontoglires;o_Primates;-_Haplorrhini;-_Simiiformes;-_Catarrhini;-_Hominoidea;f_Hominidae;-_Homininae;g_Homo…	96.6555	100	92.7296	Very_High	5	1.67224	3	1.00334	37	12.3746	254	84.9498	sp|Q5ZIK9|COPE_CHICK	59.1	296	119	2	4	297	13	308	4e-121	352	299	308	Coatomer subunit epsilon OS=Gallus gallus OX=9031 GN=COPE PE=2 SV=1
Montipora_capitata_KBHIv3___RNAseq.g43101.t1	8ekb_1p	0.419	496	257	5	4	497	2	468	7.657e-55	1971	511	469	0.7458	0.8047	0.8047	4.698	1	300852	Thermus thermophilus HB8	-_cellular organisms;d_Bacteria;-_Terrabacteria group;p_Deinococcota;c_Deinococci;o_Thermales;f_Thermaceae;g_Thermus;s_Thermus thermophilus;-_Thermus thermophilus HB8	96.6732	99.5736	87.9487	High	15	2.93542	40	7.82779	98	19.1781	358	70.0587	sp|Q7ZXZ2|UTP15_XENLA	44.1	497	266	4	5	496	4	493	3.38e-147	434	511	515	U3 small nucleolar RNA-associated protein 15 homolog OS=Xenopus laevis OX=8355 GN=utp15 PE=2 SV=1
Montipora_capitata_KBHIv3___RNAseq.g45000.t1	8d08_C	0.591	473	184	2	14	485	2	466	7.538e-60	2655	488	467	0.9291	0.9702	0.9702	1.412	1	32630	synthetic construct	-_other entries;-_other sequences;-_artificial sequences;s_synthetic construct	96.7213	99.5717	94.1865	Very_High	10	2.04918	11	2.2541	35	7.17213	432	88.5246	sp|Q9NES8|PPP5_CAEEL	58.4	473	190	5	17	487	28	495	5.76e-196	557	488	496	Serine/threonine-protein phosphatase 5 OS=Caenorhabditis elegans OX=6239 GN=pph-5 PE=1 SV=2
Montipora_capitata_KBHIv3___RNAseq.g48223.t1	3eid_B	0.36	241	132	8	6	239	4	229	4.631e-21	661	241	355	0.8295	0.5749	0.5749	2.244	1	9606	Homo sapiens	-_cellular organisms;d_Eukaryota;-_Opisthokonta;k_Metazoa;-_Eumetazoa;-_Bilateria;-_Deuterostomia;p_Chordata;-_Craniata;-_Vertebrata;-_Gnathostomata;-_Teleostomi;-_Euteleostomi;-_Sarcopterygii;-_Dipnotetrapodomorpha;-_Tetrapoda;-_Amniota;c_Mammalia;-_Theria;-_Eutheria;-_Boreoeutheria;-_Euarchontoglires;o_Primates;-_Haplorrhini;-_Simiiformes;-_Catarrhini;-_Hominoidea;f_Hominidae;-_Homininae;g_Homo…	97.0954	63.662	92.0349	Very_High	3	1.24481	3	1.24481	60	24.8963	175	72.6141	sp|O60762|DPM1_HUMAN	81.4	237	44	0	5	241	24	260	5.62e-144	405	241	260	Dolichol-phosphate mannosyltransferase subunit 1 OS=Homo sapiens OX=9606 GN=DPM1 PE=1 SV=1
Montipora_capitata_KBHIv3___RNAseq.g47529.t1	1ibm_H	0.155	443	303	17	11	417	4	411	1.651e-09	427	418	419	0.733	0.7314	0.7314	5.255	1	274	Thermus thermophilus	-_cellular organisms;d_Bacteria;-_Terrabacteria group;p_Deinococcota;c_Deinococci;o_Thermales;f_Thermaceae;g_Thermus;s_Thermus thermophilus	97.3684	97.3747	90.8157	Very_High	19	4.54545	14	3.34928	54	12.9187	331	79.1866	sp|Q9EQY6|PIGM_RAT	49.7	394	193	1	18	411	25	413	2.92e-127	377	418	423	GPI mannosyltransferase 1 OS=Rattus norvegicus OX=10116 GN=Pigm PE=2 SV=1
Montipora_capitata_KBHIv3___RNAseq.g8711.t1	8a9q_A	0.704	541	132	5	13	540	1	526	6.051e-67	2520	542	527	0.8833	0.9076	0.9076	3.012	1	562	Escherichia coli	-_cellular organisms;d_Bacteria;p_Pseudomonadota;c_Gammaproteobacteria;o_Enterobacterales;f_Enterobacteriaceae;g_Escherichia;s_Escherichia coli	97.417	99.8102	86.3191	High	36	6.64207	35	6.45756	134	24.7232	337	62.1771	sp|Q5ZHS1|ELP3_CHICK	87.1	549	59	2	1	541	1	545	0	985	542	546	Elongator complex protein 3 OS=Gallus gallus OX=9031 GN=ELP3 PE=2 SV=1
Montipora_capitata_KBHIv3___RNAseq.g41567.t1	3jbl_H	0.731	313	76	1	6	318	5	309	4.455e-44	1867	321	309	0.9378	0.9739	0.9739	0.9312	1	10090	Mus musculus	-_cellular organisms;d_Eukaryota;-_Opisthokonta;k_Metazoa;-_Eumetazoa;-_Bilateria;-_Deuterostomia;p_Chordata;-_Craniata;-_Vertebrata;-_Gnathostomata;-_Teleostomi;-_Euteleostomi;-_Sarcopterygii;-_Dipnotetrapodomorpha;-_Tetrapoda;-_Amniota;c_Mammalia;-_Theria;-_Eutheria;-_Boreoeutheria;-_Euarchontoglires;-_Glires;o_Rodentia;-_Myomorpha;-_Muroidea;f_Muridae;-_Murinae;g_Mus;-_Mus;s_Mus musculus	97.5078	98.7055	96.2381	Very_High	1	0.311526	2	0.623053	19	5.919	299	93.1464	sp|Q96J01|THOC3_HUMAN	73.3	322	83	2	2	320	30	351	2.22e-188	525	321	351	THO complex subunit 3 OS=Homo sapiens OX=9606 GN=THOC3 PE=1 SV=1
Montipora_capitata_KBHIv3___RNAseq.g44701.t2	1apj_A	0.189	401	285	15	9	384	2	387	2.417e-25	765	385	393	0.826	0.8104	0.8104	3.634	1	9606	Homo sapiens	-_cellular organisms;d_Eukaryota;-_Opisthokonta;k_Metazoa;-_Eumetazoa;-_Bilateria;-_Deuterostomia;p_Chordata;-_Craniata;-_Vertebrata;-_Gnathostomata;-_Teleostomi;-_Euteleostomi;-_Sarcopterygii;-_Dipnotetrapodomorpha;-_Tetrapoda;-_Amniota;c_Mammalia;-_Theria;-_Eutheria;-_Boreoeutheria;-_Euarchontoglires;o_Primates;-_Haplorrhini;-_Simiiformes;-_Catarrhini;-_Hominoidea;f_Hominidae;-_Homininae;g_Homo…	97.6623	98.2188	90.9946	Very_High	8	2.07792	17	4.41558	57	14.8052	303	78.7013	sp|P37287|PIGA_HUMAN	64.5	375	123	1	8	382	33	397	4.24e-173	494	385	484	Phosphatidylinositol N-acetylglucosaminyltransferase subunit A OS=Homo sapiens OX=9606 GN=PIGA PE=1 SV=1
Montipora_capitata_KBHIv3___RNAseq.g28061.t1	7ccw_A	0.127	736	296	25	3	720	58	464	2.957e-11	311	735	509	0.4316	0.6068	0.6068	7.532	1	9606	Homo sapiens	-_cellular organisms;d_Eukaryota;-_Opisthokonta;k_Metazoa;-_Eumetazoa;-_Bilateria;-_Deuterostomia;p_Chordata;-_Craniata;-_Vertebrata;-_Gnathostomata;-_Teleostomi;-_Euteleostomi;-_Sarcopterygii;-_Dipnotetrapodomorpha;-_Tetrapoda;-_Amniota;c_Mammalia;-_Theria;-_Eutheria;-_Boreoeutheria;-_Euarchontoglires;o_Primates;-_Haplorrhini;-_Simiiformes;-_Catarrhini;-_Hominoidea;f_Hominidae;-_Homininae;g_Homo…	97.6871	79.9607	71.767	High	227	30.8844	42	5.71429	67	9.11565	399	54.2857	sp|Q0V8E4|ASND1_BOVIN	38.7	751	262	16	1	734	60	629	8.05e-140	428	735	640	Asparagine synthetase domain-containing protein 1 OS=Bos taurus OX=9913 GN=ASNSD1 PE=2 SV=1
Montipora_capitata_KBHIv3___TS.g44629.t1	8bq5_A	0.461	511	195	8	3	513	2	432	8.852e-40	1624	523	433	0.7376	0.8838	0.8838	7.236	1	3702	Arabidopsis thaliana	-_cellular organisms;d_Eukaryota;k_Viridiplantae;p_Streptophyta;-_Streptophytina;-_Embryophyta;-_Tracheophyta;-_Euphyllophyta;-_Spermatophyta;c_Magnoliopsida;-_Mesangiospermae;-_eudicotyledons;-_Gunneridae;-_Pentapetalae;-_rosids;-_malvids;o_Brassicales;f_Brassicaceae;-_Camelineae;g_Arabidopsis;s_Arabidopsis thaliana	97.7055	99.5381	82.0478	High	38	7.26577	42	8.03059	246	47.0363	197	37.6673	sp|A7SWH1|PESC_NEMVE	65.6	524	169	4	1	523	1	514	4.93e-235	658	523	515	Pescadillo homolog OS=Nematostella vectensis OX=45351 GN=v1g194255 PE=3 SV=1
Montipora_capitata_KBHIv3___RNAseq.g45418.t1	5ayp_B	0.539	178	77	1	4	181	1	173	5.116e-20	772	182	173	0.8714	0.9138	0.9138	1.958	1	1422	Geobacillus stearothermophilus	-_cellular organisms;d_Bacteria;-_Terrabacteria group;p_Bacillota;c_Bacilli;o_Bacillales;f_Bacillaceae;g_Geobacillus;s_Geobacillus stearothermophilus	97.8022	100	94.2629	Very_High	1	0.549451	1	0.549451	14	7.69231	166	91.2088	sp|Q6NWF4|VPS25_DANRE	60.7	178	65	1	4	181	2	174	1.11e-78	234	182	174	Vacuolar protein-sorting-associated protein 25 OS=Danio rerio OX=7955 GN=vps25 PE=2 SV=2
Montipora_capitata_KBHIv3___RNAseq.g28210.t1	4cq1_A	0.507	274	110	5	1	273	3	252	7.583e-34	1159	279	252	0.8534	0.9423	0.9423	1.868	1	9606	Homo sapiens	-_cellular organisms;d_Eukaryota;-_Opisthokonta;k_Metazoa;-_Eumetazoa;-_Bilateria;-_Deuterostomia;p_Chordata;-_Craniata;-_Vertebrata;-_Gnathostomata;-_Teleostomi;-_Euteleostomi;-_Sarcopterygii;-_Dipnotetrapodomorpha;-_Tetrapoda;-_Amniota;c_Mammalia;-_Theria;-_Eutheria;-_Boreoeutheria;-_Euarchontoglires;o_Primates;-_Haplorrhini;-_Simiiformes;-_Catarrhini;-_Hominoidea;f_Hominidae;-_Homininae;g_Homo…	97.8495	99.2063	91.6215	Very_High	0	0	7	2.50896	62	22.2222	210	75.2688	sp|Q9H2P9|DPH5_HUMAN	64.3	272	96	1	1	271	1	272	6.07e-129	370	279	285	Diphthine methyl ester synthase OS=Homo sapiens OX=9606 GN=DPH5 PE=1 SV=2
Montipora_capitata_KBHIv3___TS.g17481.t1	6f2c_J	0.687	189	59	0	5	193	1	189	1.687e-32	1173	193	189	0.96	0.98	0.98	0.8642	1	224308	Bacillus subtilis subsp. subtilis str. 168	-_cellular organisms;d_Bacteria;-_Terrabacteria group;p_Bacillota;c_Bacilli;o_Bacillales;f_Bacillaceae;g_Bacillus;-_Bacillus subtilis group;s_Bacillus subtilis;-_Bacillus subtilis subsp. subtilis;-_Bacillus subtilis subsp. subtilis str. 168	97.9275	100	96.0014	Very_High	1	0.518135	2	1.03627	6	3.10881	184	95.3368	sp|Q6NRQ7|SSU72_XENLA	69.3	189	58	0	5	193	6	194	4.48e-97	282	193	194	RNA polymerase II subunit A C-terminal domain phosphatase SSU72 OS=Xenopus laevis OX=8355 GN=ssu72 PE=2 SV=1
Montipora_capitata_KBHIv3___RNAseq.g25763.t1	8ekb_16	0.546	846	380	3	3	844	2	847	1.995e-102	4226	859	848	0.8957	0.9069	0.9069	4.561	1	300852	Thermus thermophilus HB8	-_cellular organisms;d_Bacteria;-_Terrabacteria group;p_Deinococcota;c_Deinococci;o_Thermales;f_Thermaceae;g_Thermus;s_Thermus thermophilus;-_Thermus thermophilus HB8	98.021	99.7642	87.2017	High	32	3.72526	50	5.82072	248	28.8708	529	61.5832	sp|Q5RFQ3|PWP2_PONAB	51.6	874	391	4	1	842	1	874	4.91e-312	883	859	918	Periodic tryptophan protein 2 homolog OS=Pongo abelii OX=9601 GN=PWP2 PE=2 SV=1
Montipora_capitata_KBHIv3___RNAseq.g6487.t1	1agq_A	0.702	319	86	4	6	317	1	317	4.593e-41	1792	318	317	0.9409	0.9438	0.9438	2.096	1	10116	Rattus norvegicus	-_cellular organisms;d_Eukaryota;-_Opisthokonta;k_Metazoa;-_Eumetazoa;-_Bilateria;-_Deuterostomia;p_Chordata;-_Craniata;-_Vertebrata;-_Gnathostomata;-_Teleostomi;-_Euteleostomi;-_Sarcopterygii;-_Dipnotetrapodomorpha;-_Tetrapoda;-_Amniota;c_Mammalia;-_Theria;-_Eutheria;-_Boreoeutheria;-_Euarchontoglires;-_Glires;o_Rodentia;-_Myomorpha;-_Muroidea;f_Muridae;-_Murinae;g_Rattus;s_Rattus norvegicus	98.1132	100	93.0515	Very_High	9	2.83019	6	1.88679	27	8.49057	276	86.7925	sp|Q9DCJ1|LST8_MOUSE	73.6	314	75	2	8	314	10	322	1.88e-152	433	318	326	Target of rapamycin complex subunit LST8 OS=Mus musculus OX=10090 GN=Mlst8 PE=1 SV=1
Montipora_capitata_KBHIv3___RNAseq.g27689.t1	8gut_S	0.501	901	288	7	1	899	3	743	5.143e-70	2403	916	747	0.6577	0.7967	0.7967	10.55	1	9606	Homo sapiens	-_cellular organisms;d_Eukaryota;-_Opisthokonta;k_Metazoa;-_Eumetazoa;-_Bilateria;-_Deuterostomia;p_Chordata;-_Craniata;-_Vertebrata;-_Gnathostomata;-_Teleostomi;-_Euteleostomi;-_Sarcopterygii;-_Dipnotetrapodomorpha;-_Tetrapoda;-_Amniota;c_Mammalia;-_Theria;-_Eutheria;-_Boreoeutheria;-_Euarchontoglires;o_Primates;-_Haplorrhini;-_Simiiformes;-_Catarrhini;-_Hominoidea;f_Hominidae;-_Homininae;g_Homo…	98.1441	99.1968	75.1728	High	174	18.9956	65	7.09607	370	40.393	307	33.5153	sp|Q92889|XPF_HUMAN	55	912	373	13	3	899	13	902	0	904	916	916	DNA repair endonuclease XPF OS=Homo sapiens OX=9606 GN=ERCC4 PE=1 SV=3
Montipora_capitata_KBHIv3___RNAseq.g41979.t1c	3jca_A	0.213	1309	497	12	13	1318	2	780	2.303e-47	1334	1330	780	0.3548	0.5788	0.5788	64.84	1	11757	Mouse mammary tumor virus	d_Viruses;-_Riboviria;k_Pararnavirae;p_Artverviricota;c_Revtraviricetes;o_Ortervirales;f_Retroviridae;-_Orthoretrovirinae;g_Betaretrovirus;s_Mouse mammary tumor virus	98.1955	99.8718	78.7454	High	32	2.40602	215	16.1654	937	70.4511	146	10.9774	sp|Q92878|RAD50_HUMAN	37.3	1316	812	5	11	1322	1	1307	4.28e-268	802	1330	1312	DNA repair protein RAD50 OS=Homo sapiens OX=9606 GN=RAD50 PE=1 SV=1
Montipora_capitata_KBHIv3___TS.g33868.t1	8ekc_b	0.294	2774	1458	67	2	2725	161	2484	0	3031	2772	2485	0.2676	0.2944	0.2944	51.36	1	562	Escherichia coli	-_cellular organisms;d_Bacteria;p_Pseudomonadota;c_Gammaproteobacteria;o_Enterobacterales;f_Enterobacteriaceae;g_Escherichia;s_Escherichia coli	98.2684	93.5211	72.0088	High	425	15.3319	330	11.9048	1945	70.1659	72	2.5974	sp|O75691|UTP20_HUMAN	31.7	2839	1623	51	1	2760	167	2766	0	1167	2772	2785	Small subunit processome component 20 homolog OS=Homo sapiens OX=9606 GN=UTP20 PE=1 SV=3
Montipora_capitata_KBHIv3___RNAseq.g43871.t1	1aiv_A	0.465	544	272	9	3	534	5	541	4e-60	2563	540	542	0.9451	0.9417	0.9417	1.694	1	9031	Gallus gallus	-_cellular organisms;d_Eukaryota;-_Opisthokonta;k_Metazoa;-_Eumetazoa;-_Bilateria;-_Deuterostomia;p_Chordata;-_Craniata;-_Vertebrata;-_Gnathostomata;-_Teleostomi;-_Euteleostomi;-_Sarcopterygii;-_Dipnotetrapodomorpha;-_Tetrapoda;-_Amniota;-_Sauropsida;-_Sauria;-_Archelosauria;-_Archosauria;-_Dinosauria;-_Saurischia;-_Theropoda;-_Coelurosauria;c_Aves;-_Neognathae;-_Galloanserae;o_Galliformes;f_Phas…	98.5185	99.0775	96.7311	Very_High	0	0	0	0	16	2.96296	524	97.037	sp|Q9CYR6|AGM1_MOUSE	56.6	541	225	6	5	540	3	538	7.12e-212	601	540	542	Phosphoacetylglucosamine mutase OS=Mus musculus OX=10090 GN=Pgm3 PE=1 SV=1
Montipora_capitata_KBHIv3___RNAseq.g6296.t1	2ath_B	0.88	142	17	0	2	143	1	142	9.54e-20	739	144	142	0.932	0.9446	0.9446	1.738	1	9606	Homo sapiens	-_cellular organisms;d_Eukaryota;-_Opisthokonta;k_Metazoa;-_Eumetazoa;-_Bilateria;-_Deuterostomia;p_Chordata;-_Craniata;-_Vertebrata;-_Gnathostomata;-_Teleostomi;-_Euteleostomi;-_Sarcopterygii;-_Dipnotetrapodomorpha;-_Tetrapoda;-_Amniota;c_Mammalia;-_Theria;-_Eutheria;-_Boreoeutheria;-_Euarchontoglires;o_Primates;-_Haplorrhini;-_Simiiformes;-_Catarrhini;-_Hominoidea;f_Hominidae;-_Homininae;g_Homo…	98.6111	100	89.6322	High	2	1.38889	7	4.86111	40	27.7778	95	65.9722	sp|Q962X9|BUD31_BRABE	91	144	13	0	1	144	1	144	1.37e-99	285	144	144	Protein BUD31 homolog OS=Branchiostoma belcheri OX=7741 PE=2 SV=1
Montipora_capitata_KBHIv3___TS.g29049.t1	7bgl_c	0.461	518	201	6	2	514	10	454	7.117e-56	2003	520	456	0.7988	0.9086	0.9086	4.349	1	99287	Salmonella enterica subsp. enterica serovar Typhimurium str. LT2	-_cellular organisms;d_Bacteria;p_Pseudomonadota;c_Gammaproteobacteria;o_Enterobacterales;f_Enterobacteriaceae;g_Salmonella;s_Salmonella enterica;-_Salmonella enterica subsp. enterica;-_Salmonella enterica subsp. enterica serovar Typhimurium;-_Salmonella enterica subsp. enterica serovar Typhimurium str. LT2	98.6538	97.5877	83.0153	High	64	12.3077	46	8.84615	98	18.8462	312	60	sp|P22570|ADRO_HUMAN	50.2	502	172	4	17	513	60	488	6.22e-152	446	520	491	NADPH:adrenodoxin oxidoreductase, mitochondrial OS=Homo sapiens OX=9606 GN=FDXR PE=1 SV=3
Montipora_capitata_KBHIv3___RNAseq.g33664.t1	7aav_q	0.584	469	135	2	4	472	10	418	3.326e-41	2010	475	418	0.8499	0.9648	0.9648	1.113	1	9606	Homo sapiens	-_cellular organisms;d_Eukaryota;-_Opisthokonta;k_Metazoa;-_Eumetazoa;-_Bilateria;-_Deuterostomia;p_Chordata;-_Craniata;-_Vertebrata;-_Gnathostomata;-_Teleostomi;-_Euteleostomi;-_Sarcopterygii;-_Dipnotetrapodomorpha;-_Tetrapoda;-_Amniota;c_Mammalia;-_Theria;-_Eutheria;-_Boreoeutheria;-_Euarchontoglires;o_Primates;-_Haplorrhini;-_Simiiformes;-_Catarrhini;-_Hominoidea;f_Hominidae;-_Homininae;g_Homo…	98.7368	97.8469	87.502	High	48	10.1053	7	1.47368	37	7.78947	383	80.6316	sp|O75844|FACE1_HUMAN	61.6	464	162	3	7	470	22	469	1.73e-191	544	475	475	CAAX prenyl protease 1 homolog OS=Homo sapiens OX=9606 GN=ZMPSTE24 PE=1 SV=2
Montipora_capitata_KBHIv3___RNAseq.g24539.t1	1gac_A	0.616	180	69	0	1	180	1	180	3.155e-31	1116	182	180	0.9701	0.9807	0.9807	0.8208	1	31958	Amycolatopsis orientalis	-_cellular organisms;d_Bacteria;-_Terrabacteria group;p_Actinomycetota;c_Actinomycetes;o_Pseudonocardiales;f_Pseudonocardiaceae;g_Amycolatopsis;s_Amycolatopsis orientalis	98.9011	100	96.0156	Very_High	0	0	1	0.549451	5	2.74725	176	96.7033	sp|Q2KIE4|MCTS1_BOVIN	63.5	178	65	0	1	178	1	178	5.16e-81	241	182	181	Malignant T-cell-amplified sequence 1 OS=Bos taurus OX=9913 GN=MCTS1 PE=2 SV=1
Montipora_capitata_KBHIv3___TS.g40322.t1	8b7i_A	0.345	842	509	17	2	818	4	827	1.29e-50	2034	826	834	0.7201	0.7142	0.7142	6.883	1	9606	Homo sapiens	-_cellular organisms;d_Eukaryota;-_Opisthokonta;k_Metazoa;-_Eumetazoa;-_Bilateria;-_Deuterostomia;p_Chordata;-_Craniata;-_Vertebrata;-_Gnathostomata;-_Teleostomi;-_Euteleostomi;-_Sarcopterygii;-_Dipnotetrapodomorpha;-_Tetrapoda;-_Amniota;c_Mammalia;-_Theria;-_Eutheria;-_Boreoeutheria;-_Euarchontoglires;o_Primates;-_Haplorrhini;-_Simiiformes;-_Catarrhini;-_Hominoidea;f_Hominidae;-_Homininae;g_Homo…	98.9104	98.801	90.0545	Very_High	11	1.33172	20	2.42131	215	26.0291	580	70.2179	sp|Q9H269|VPS16_HUMAN	47.3	820	411	7	5	807	5	820	1.3e-262	753	826	839	Vacuolar protein sorting-associated protein 16 homolog OS=Homo sapiens OX=9606 GN=VPS16 PE=1 SV=2
Montipora_capitata_KBHIv3___RNAseq.g33475.t1	2fx3_A	0.37	756	117	6	3	758	44	440	4.387e-24	486	764	441	0.1703	0.2772	0.2772	51.87	1	562	Escherichia coli	-_cellular organisms;d_Bacteria;p_Pseudomonadota;c_Gammaproteobacteria;o_Enterobacterales;f_Enterobacteriaceae;g_Escherichia;s_Escherichia coli	98.9529	90.0227	71.6058	High	128	16.7539	197	25.7853	302	39.5288	137	17.9319	sp|A7SD85|CDC5L_NEMVE	78.2	756	162	2	6	761	51	803	0	1096	764	805	Cell division cycle 5-related protein OS=Nematostella vectensis OX=45351 GN=cdc5l PE=3 SV=1
Montipora_capitata_KBHIv3___RNAseq.g50136.t1	4g5o_A	0.624	290	102	5	2	289	172	456	3.358e-38	1394	291	456	0.9121	0.5915	0.5915	2.37	1	9606	Homo sapiens	-_cellular organisms;d_Eukaryota;-_Opisthokonta;k_Metazoa;-_Eumetazoa;-_Bilateria;-_Deuterostomia;p_Chordata;-_Craniata;-_Vertebrata;-_Gnathostomata;-_Teleostomi;-_Euteleostomi;-_Sarcopterygii;-_Dipnotetrapodomorpha;-_Tetrapoda;-_Amniota;c_Mammalia;-_Theria;-_Eutheria;-_Boreoeutheria;-_Euarchontoglires;o_Primates;-_Haplorrhini;-_Simiiformes;-_Catarrhini;-_Hominoidea;f_Hominidae;-_Homininae;g_Homo…	98.9691	62.5	88.679	High	0	0	13	4.46735	98	33.677	180	61.8557	sp|Q3TIX9|SNUT2_MOUSE	63.8	287	99	3	1	286	269	551	3.66e-126	374	291	564	U4/U6.U5 tri-snRNP-associated protein 2 OS=Mus musculus OX=10090 GN=Usp39 PE=1 SV=2
Montipora_capitata_KBHIv3___RNAseq.g49768.t1	4ifb_B	0.603	194	71	2	1	194	5	192	2.644e-25	791	196	192	0.6656	0.6785	0.6785	7.961	1	9606	Homo sapiens	-_cellular organisms;d_Eukaryota;-_Opisthokonta;k_Metazoa;-_Eumetazoa;-_Bilateria;-_Deuterostomia;p_Chordata;-_Craniata;-_Vertebrata;-_Gnathostomata;-_Teleostomi;-_Euteleostomi;-_Sarcopterygii;-_Dipnotetrapodomorpha;-_Tetrapoda;-_Amniota;c_Mammalia;-_Theria;-_Eutheria;-_Boreoeutheria;-_Euarchontoglires;o_Primates;-_Haplorrhini;-_Simiiformes;-_Catarrhini;-_Hominoidea;f_Hominidae;-_Homininae;g_Homo…	98.9796	97.9167	86.6326	High	6	3.06122	17	8.67347	68	34.6939	105	53.5714	sp|A4IGP0|HIKES_XENTR	62.2	196	73	1	1	195	1	196	1.37e-83	248	196	197	Protein Hikeshi OS=Xenopus tropicalis OX=8364 GN=hikeshi PE=2 SV=1
Montipora_capitata_KBHIv3___RNAseq.g6829.t1	7a4h_GK	0.621	201	64	2	1	201	1	189	3.867e-23	916	203	189	0.8465	0.9062	0.9062	2.934	1	10710	Lambdavirus lambda	d_Viruses;-_Duplodnaviria;k_Heunggongvirae;p_Uroviricota;c_Caudoviricetes;g_Lambdavirus;s_Lambdavirus lambda	99.0148	100	89.9626	High	13	6.40394	6	2.95567	19	9.35961	165	81.2808	sp|Q9D2C6|RPC8_MOUSE	62.4	202	76	0	1	202	1	202	1.98e-91	269	203	204	DNA-directed RNA polymerase III subunit RPC8 OS=Mus musculus OX=10090 GN=Polr3h PE=1 SV=2
Montipora_capitata_KBHIv3___RNAseq.g1540.t1	8f7w_C	0.414	335	176	3	2	335	83	398	1.089e-41	1497	337	398	0.9149	0.7765	0.7765	1.208	1	9913	Bos taurus	-_cellular organisms;d_Eukaryota;-_Opisthokonta;k_Metazoa;-_Eumetazoa;-_Bilateria;-_Deuterostomia;p_Chordata;-_Craniata;-_Vertebrata;-_Gnathostomata;-_Teleostomi;-_Euteleostomi;-_Sarcopterygii;-_Dipnotetrapodomorpha;-_Tetrapoda;-_Amniota;c_Mammalia;-_Theria;-_Eutheria;-_Boreoeutheria;-_Laurasiatheria;o_Artiodactyla;-_Ruminantia;-_Pecora;f_Bovidae;-_Bovinae;g_Bos;s_Bos taurus	99.1098	79.397	94.159	Very_High	0	0	8	2.37389	31	9.19881	298	88.4273	sp|A7RG82|CLP1_NEMVE	77.2	338	76	1	1	337	91	428	1.04e-190	535	337	428	Protein CLP1 homolog OS=Nematostella vectensis OX=45351 GN=v1g236308 PE=3 SV=1
Montipora_capitata_KBHIv3___RNAseq.g30085.t1	3ail_B	0.44	1417	538	30	12	1400	1	1189	8.896e-49	1457	1400	1189	0.4933	0.5654	0.5654	16.68	1	111955	Sulfurisphaera tokodaii	-_cellular organisms;d_Archaea;-_TACK group;p_Thermoproteota;c_Thermoprotei;o_Sulfolobales;f_Sulfolobaceae;g_Sulfurisphaera;s_Sulfurisphaera tokodaii	99.2143	100	80.2601	High	204	14.5714	93	6.64286	364	26	739	52.7857	sp|Q99570|PI3R4_HUMAN	51.4	1410	623	15	1	1400	1	1358	0	1356	1400	1358	Phosphoinositide 3-kinase regulatory subunit 4 OS=Homo sapiens OX=9606 GN=PIK3R4 PE=1 SV=3
Montipora_capitata_KBHIv3___RNAseq.g3145.t1	4a0w_J	0.532	280	117	3	2	280	3	269	4.407e-36	1474	281	269	0.9158	0.9558	0.9558	1.845	1	9913	Bos taurus	-_cellular organisms;d_Eukaryota;-_Opisthokonta;k_Metazoa;-_Eumetazoa;-_Bilateria;-_Deuterostomia;p_Chordata;-_Craniata;-_Vertebrata;-_Gnathostomata;-_Teleostomi;-_Euteleostomi;-_Sarcopterygii;-_Dipnotetrapodomorpha;-_Tetrapoda;-_Amniota;c_Mammalia;-_Theria;-_Eutheria;-_Boreoeutheria;-_Laurasiatheria;o_Artiodactyla;-_Ruminantia;-_Pecora;f_Bovidae;-_Bovinae;g_Bos;s_Bos taurus	99.2883	99.2565	90.737	Very_High	0	0	15	5.33808	49	17.4377	217	77.2242	sp|O60921|HUS1_HUMAN	54.1	281	127	2	1	280	1	280	3.69e-103	305	281	280	Checkpoint protein HUS1 OS=Homo sapiens OX=9606 GN=HUS1 PE=1 SV=1
Montipora_capitata_KBHIv3___RNAseq.3837_t	1fxy_A	0.899	2310	171	3	17	2325	2	2250	0	12779	2325	2250	0.7336	0.7557	0.7557	19.64	1	9606	Homo sapiens	-_cellular organisms;d_Eukaryota;-_Opisthokonta;k_Metazoa;-_Eumetazoa;-_Bilateria;-_Deuterostomia;p_Chordata;-_Craniata;-_Vertebrata;-_Gnathostomata;-_Teleostomi;-_Euteleostomi;-_Sarcopterygii;-_Dipnotetrapodomorpha;-_Tetrapoda;-_Amniota;c_Mammalia;-_Theria;-_Eutheria;-_Boreoeutheria;-_Euarchontoglires;o_Primates;-_Haplorrhini;-_Simiiformes;-_Catarrhini;-_Hominoidea;f_Hominidae;-_Homininae;g_Homo…	99.3118	99.9556	82.9659	High	160	6.88172	175	7.52688	1012	43.5269	978	42.0645	sp|Q6P2Q9|PRP8_HUMAN	92.2	2321	180	2	7	2325	15	2335	0	4456	2325	2335	Pre-mRNA-processing-splicing factor 8 OS=Homo sapiens OX=9606 GN=PRPF8 PE=1 SV=2
Montipora_capitata_KBHIv3___RNAseq.g27661.t1	8ekb_2c	0.456	894	442	8	3	893	2	854	0	3656	897	855	0.6578	0.6884	0.6884	16.93	1	300852	Thermus thermophilus HB8	-_cellular organisms;d_Bacteria;-_Terrabacteria group;p_Deinococcota;c_Deinococci;o_Thermales;f_Thermaceae;g_Thermus;s_Thermus thermophilus;-_Thermus thermophilus HB8	99.3311	99.7661	87.1142	High	70	7.80379	24	2.67559	182	20.2899	621	69.2308	sp|Q8NI36|WDR36_HUMAN	46.3	899	463	7	5	897	67	951	1.48e-298	852	897	951	WD repeat-containing protein 36 OS=Homo sapiens OX=9606 GN=WDR36 PE=1 SV=1
Montipora_capitata_KBHIv3___RNAseq.g11106.t1a	5i4l_d8	0.334	663	426	10	4	659	2	655	4.798e-33	1767	660	950	0.8031	0.58	0.58	5.026	1	559292	Saccharomyces cerevisiae S288C	-_cellular organisms;d_Eukaryota;-_Opisthokonta;k_Fungi;-_Dikarya;p_Ascomycota;-_saccharomyceta;-_Saccharomycotina;c_Saccharomycetes;o_Saccharomycetales;f_Saccharomycetaceae;g_Saccharomyces;s_Saccharomyces cerevisiae;-_Saccharomyces cerevisiae S288C	99.3939	68.8421	91.155	Very_High	3	0.454545	23	3.48485	144	21.8182	490	74.2424	sp|P55060|XPO2_HUMAN	59.9	656	261	2	1	656	3	656	5.03e-271	773	660	971	Exportin-2 OS=Homo sapiens OX=9606 GN=CSE1L PE=1 SV=3
Montipora_capitata_KBHIv3___RNAseq.g9543.t1	1i16_A	0.818	182	31	1	1	182	1	180	1.187e-33	1330	183	180	0.9709	0.987	0.987	0.7094	1	9606	Homo sapiens	-_cellular organisms;d_Eukaryota;-_Opisthokonta;k_Metazoa;-_Eumetazoa;-_Bilateria;-_Deuterostomia;p_Chordata;-_Craniata;-_Vertebrata;-_Gnathostomata;-_Teleostomi;-_Euteleostomi;-_Sarcopterygii;-_Dipnotetrapodomorpha;-_Tetrapoda;-_Amniota;c_Mammalia;-_Theria;-_Eutheria;-_Boreoeutheria;-_Euarchontoglires;o_Primates;-_Haplorrhini;-_Simiiformes;-_Catarrhini;-_Hominoidea;f_Hominidae;-_Homininae;g_Homo…	99.4536	100	96.3256	Very_High	0	0	0	0	2	1.0929	181	98.9071	sp|Q9UBQ0|VPS29_HUMAN	83	182	31	0	1	182	1	182	2.84e-113	322	183	182	Vacuolar protein sorting-associated protein 29 OS=Homo sapiens OX=9606 GN=VPS29 PE=1 SV=1
Montipora_capitata_KBHIv3___RNAseq.g27786.t1	8ekb_2r	0.634	372	132	2	3	374	1	368	7.615e-69	2461	374	368	0.969	0.9846	0.9846	0.9927	1	300852	Thermus thermophilus HB8	-_cellular organisms;d_Bacteria;-_Terrabacteria group;p_Deinococcota;c_Deinococci;o_Thermales;f_Thermaceae;g_Thermus;s_Thermus thermophilus;-_Thermus thermophilus HB8	99.4652	100	93.7132	Very_High	5	1.3369	14	3.74332	19	5.08021	336	89.8396	sp|Q9Y2P8|RCL1_HUMAN	63.4	372	132	1	2	373	5	372	2.49e-183	515	374	373	RNA 3'-terminal phosphate cyclase-like protein OS=Homo sapiens OX=9606 GN=RCL1 PE=1 SV=3
Montipora_capitata_KBHIv3___RNAseq.g8721.t1	1dum_B	0.683	215	65	3	2	215	38	250	3.172e-23	518	215	250	0.4223	0.3868	0.3868	12.65	1	0	unclassified	unclassified	99.5349	85.2	80.4941	High	9	4.18605	17	7.90698	174	80.9302	15	6.97674	sp|Q5ZIY4|SBDS_CHICK	74.9	215	53	1	1	215	37	250	2.8e-107	311	215	250	Ribosome maturation protein SBDS OS=Gallus gallus OX=9031 GN=SBDS PE=2 SV=1
Montipora_capitata_KBHIv3___RNAseq.g34968.t1	2fx4_A	0.388	219	21	2	2	220	1	106	4.682e-07	149	220	106	0.1678	0.3153	0.3153	24.73	1	9913	Bos taurus	-_cellular organisms;d_Eukaryota;-_Opisthokonta;k_Metazoa;-_Eumetazoa;-_Bilateria;-_Deuterostomia;p_Chordata;-_Craniata;-_Vertebrata;-_Gnathostomata;-_Teleostomi;-_Euteleostomi;-_Sarcopterygii;-_Dipnotetrapodomorpha;-_Tetrapoda;-_Amniota;c_Mammalia;-_Theria;-_Eutheria;-_Boreoeutheria;-_Laurasiatheria;o_Artiodactyla;-_Ruminantia;-_Pecora;f_Bovidae;-_Bovinae;g_Bos;s_Bos taurus	99.5455	100	73.8264	High	5	2.27273	93	42.2727	85	38.6364	37	16.8182	sp|Q6NUB2|CW15A_XENLA	59.6	228	84	2	1	220	1	228	2.65e-70	217	220	228	Protein CWC15 homolog A OS=Xenopus laevis OX=8355 GN=cwc15-a PE=2 SV=1
Montipora_capitata_KBHIv3___RNAseq.g33360.t1	8ekb_2V	0.503	252	107	5	2	251	3	238	1.338e-19	519	251	238	0.5081	0.5322	0.5322	12.75	1	300852	Thermus thermophilus HB8	-_cellular organisms;d_Bacteria;-_Terrabacteria group;p_Deinococcota;c_Deinococci;o_Thermales;f_Thermaceae;g_Thermus;s_Thermus thermophilus;-_Thermus thermophilus HB8	99.6016	99.1597	85.5011	High	2	0.796813	18	7.17131	131	52.1912	100	39.8406	sp|Q9CZJ1|UTP11_MOUSE	52.7	207	94	3	2	206	3	207	1.49e-57	186	251	253	Probable U3 small nucleolar RNA-associated protein 11 OS=Mus musculus OX=10090 GN=Utp11 PE=2 SV=1
Montipora_capitata_KBHIv3___RNAseq.g43349.t1	6he1_A	0.59	259	77	3	2	260	1	230	4.976e-33	919	260	230	0.5471	0.6173	0.6173	19.11	1	287	Pseudomonas aeruginosa	-_cellular organisms;d_Bacteria;p_Pseudomonadota;c_Gammaproteobacteria;o_Pseudomonadales;f_Pseudomonadaceae;g_Pseudomonas;-_Pseudomonas aeruginosa group;s_Pseudomonas aeruginosa	99.6154	100	84.664	High	0	0	39	15	96	36.9231	125	48.0769	sp|Q9CR47|NSA2_MOUSE	82.3	260	46	0	1	260	1	260	2.9e-151	425	260	260	Ribosome biogenesis protein NSA2 homolog OS=Mus musculus OX=10090 GN=Nsa2 PE=2 SV=1
Montipora_capitata_KBHIv3___RNAseq.g43941.t1	6fn6_A	0.335	280	169	6	2	269	83	357	9.491e-24	869	269	357	0.8833	0.6763	0.6763	2.651	1	7227	Drosophila melanogaster	-_cellular organisms;d_Eukaryota;-_Opisthokonta;k_Metazoa;-_Eumetazoa;-_Bilateria;-_Protostomia;-_Ecdysozoa;-_Panarthropoda;p_Arthropoda;-_Mandibulata;-_Pancrustacea;-_Hexapoda;c_Insecta;-_Dicondylia;-_Pterygota;-_Neoptera;-_Endopterygota;o_Diptera;-_Brachycera;-_Muscomorpha;-_Eremoneura;-_Cyclorrhapha;-_Schizophora;-_Acalyptratae;-_Ephydroidea;f_Drosophilidae;-_Drosophilinae;-_Drosophilini;g_Dro…	99.6283	77.0308	90.8907	Very_High	3	1.11524	6	2.23048	68	25.2788	192	71.3755	sp|P51398|RT29_HUMAN	36.6	265	161	3	7	266	133	395	1.26e-52	179	269	398	28S ribosomal protein S29, mitochondrial OS=Homo sapiens OX=9606 GN=DAP3 PE=1 SV=1
Montipora_capitata_KBHIv3___RNAseq.g11219.t1	7fml_B	0.45	564	276	4	1	560	1	534	2.82e-58	2714	562	534	0.9273	0.9754	0.9754	1.435	1	559292	Saccharomyces cerevisiae S288C	-_cellular organisms;d_Eukaryota;-_Opisthokonta;k_Fungi;-_Dikarya;p_Ascomycota;-_saccharomyceta;-_Saccharomycotina;c_Saccharomycetes;o_Saccharomycetales;f_Saccharomycetaceae;g_Saccharomyces;s_Saccharomyces cerevisiae;-_Saccharomyces cerevisiae S288C	99.6441	100	92.5229	Very_High	18	3.20285	20	3.55872	37	6.58363	487	86.6548	sp|Q9YHZ6|CDC45_XENLA	50	566	276	4	1	559	1	566	2.88e-198	568	562	567	Cell division control protein 45 homolog OS=Xenopus laevis OX=8355 GN=cdc45 PE=1 SV=2
Montipora_capitata_KBHIv3___RNAseq.g15157.t1	6ec6_B	0.587	296	119	2	1	296	2	294	4.433e-49	1905	297	294	0.9762	0.9861	0.9861	0.798	1	33038	[Ruminococcus] gnavus	-_cellular organisms;d_Bacteria;-_Terrabacteria group;p_Bacillota;c_Clostridia;o_Eubacteriales;f_Lachnospiraceae;g_Mediterraneibacter;s_[Ruminococcus] gnavus	99.6633	99.6599	96.6599	Very_High	0	0	7	2.3569	7	2.3569	283	95.2862	sp|Q9Y316|MEMO1_HUMAN	60.3	290	112	2	4	293	8	294	4.05e-125	362	297	297	Protein MEMO1 OS=Homo sapiens OX=9606 GN=MEMO1 PE=1 SV=1
Montipora_capitata_KBHIv3___RNAseq.g14522.t1	6eka_B	0.299	672	349	20	1	637	1	585	2.142e-43	1569	639	588	0.7788	0.8431	0.8431	6.645	1	515849	Podospora anserina S mat+	-_cellular organisms;d_Eukaryota;-_Opisthokonta;k_Fungi;-_Dikarya;p_Ascomycota;-_saccharomyceta;-_Pezizomycotina;-_leotiomyceta;-_sordariomyceta;c_Sordariomycetes;-_Sordariomycetidae;o_Sordariales;f_Podosporaceae;g_Podospora;s_Podospora anserina;-_Podospora anserina S mat+	99.687	99.4898	83.5711	High	74	11.5806	51	7.98122	115	17.9969	399	62.4413	sp|Q8BRF7|SCFD1_MOUSE	66.6	640	199	8	3	637	10	639	5.82e-297	825	639	639	Sec1 family domain-containing protein 1 OS=Mus musculus OX=10090 GN=Scfd1 PE=1 SV=1
Montipora_capitata_KBHIv3___RNAseq.g12143.t1	8dao_H	0.66	324	106	1	1	320	1	324	4.82e-41	1610	321	329	0.9056	0.8846	0.8846	3.174	1	9606	Homo sapiens	-_cellular organisms;d_Eukaryota;-_Opisthokonta;k_Metazoa;-_Eumetazoa;-_Bilateria;-_Deuterostomia;p_Chordata;-_Craniata;-_Vertebrata;-_Gnathostomata;-_Teleostomi;-_Euteleostomi;-_Sarcopterygii;-_Dipnotetrapodomorpha;-_Tetrapoda;-_Amniota;c_Mammalia;-_Theria;-_Eutheria;-_Boreoeutheria;-_Euarchontoglires;o_Primates;-_Haplorrhini;-_Simiiformes;-_Catarrhini;-_Hominoidea;f_Hominidae;-_Homininae;g_Homo…	99.6885	98.4802	93.1893	Very_High	9	2.80374	8	2.49221	25	7.78816	279	86.9159	sp|A7RM20|EIF3I_NEMVE	77.3	321	73	0	1	321	1	321	1.81e-196	544	321	321	Eukaryotic translation initiation factor 3 subunit I OS=Nematostella vectensis OX=45351 GN=v1g239264 PE=3 SV=1
Montipora_capitata_KBHIv3___RNAseq.g11723.t1	4bks_E	0.558	858	337	12	1	850	55	878	5.681e-80	3960	850	963	0.9345	0.826	0.826	2.267	1	9606	Homo sapiens	-_cellular organisms;d_Eukaryota;-_Opisthokonta;k_Metazoa;-_Eumetazoa;-_Bilateria;-_Deuterostomia;p_Chordata;-_Craniata;-_Vertebrata;-_Gnathostomata;-_Teleostomi;-_Euteleostomi;-_Sarcopterygii;-_Dipnotetrapodomorpha;-_Tetrapoda;-_Amniota;c_Mammalia;-_Theria;-_Eutheria;-_Boreoeutheria;-_Euarchontoglires;o_Primates;-_Haplorrhini;-_Simiiformes;-_Catarrhini;-_Hominoidea;f_Hominidae;-_Homininae;g_Homo…	100	85.5659	91.1586	Very_High	24	2.82353	22	2.58824	147	17.2941	657	77.2941	sp|Q5ZIT8|TAF2_CHICK	57.8	831	337	5	18	846	71	889	0	981	850	1168	Transcription initiation factor TFIID subunit 2 OS=Gallus gallus OX=9031 GN=TAF2 PE=2 SV=1
Montipora_capitata_KBHIv3___TS.g10194.t1	7cyy_B	0.601	158	38	3	1	158	3	135	1.301e-17	666	158	135	0.8094	0.9446	0.9446	1.989	1	235909	Geobacillus kaustophilus HTA426	-_cellular organisms;d_Bacteria;-_Terrabacteria group;p_Bacillota;c_Bacilli;o_Bacillales;f_Bacillaceae;g_Geobacillus;-_Geobacillus thermoleovorans group;s_Geobacillus kaustophilus;-_Geobacillus kaustophilus HTA426	100	98.5185	84.1026	High	9	5.6962	18	11.3924	46	29.1139	85	53.7975	sp|A7RVK7|TPPC2_NEMVE	66	162	38	4	1	156	1	151	2.8e-68	206	158	153	Probable trafficking protein particle complex subunit 2 OS=Nematostella vectensis OX=45351 GN=v1g94938 PE=3 SV=1
Montipora_capitata_KBHIv3___RNAseq.g44830.t1	2huj_A	0.535	209	91	1	1	209	2	204	1.538e-28	1028	209	206	0.8809	0.8927	0.8927	3.887	1	1642	Listeria innocua	-_cellular organisms;d_Bacteria;-_Terrabacteria group;p_Bacillota;c_Bacilli;o_Bacillales;f_Listeriaceae;g_Listeria;s_Listeria innocua	100	98.5437	88.7786	High	18	8.61244	9	4.30622	22	10.5263	160	76.555	sp|Q13257|MD2L1_HUMAN	55.3	206	86	1	1	206	1	200	4.83e-70	215	209	205	Mitotic spindle assembly checkpoint protein MAD2A OS=Homo sapiens OX=9606 GN=MAD2L1 PE=1 SV=1
Montipora_capitata_KBHIv3___RNAseq.g34381.t1	4hxx_A	0.543	510	138	6	1	500	1	425	6.455e-26	842	500	425	0.469	0.5435	0.5435	31.41	1	9606	Homo sapiens	-_cellular organisms;d_Eukaryota;-_Opisthokonta;k_Metazoa;-_Eumetazoa;-_Bilateria;-_Deuterostomia;p_Chordata;-_Craniata;-_Vertebrata;-_Gnathostomata;-_Teleostomi;-_Euteleostomi;-_Sarcopterygii;-_Dipnotetrapodomorpha;-_Tetrapoda;-_Amniota;c_Mammalia;-_Theria;-_Eutheria;-_Boreoeutheria;-_Euarchontoglires;o_Primates;-_Haplorrhini;-_Simiiformes;-_Catarrhini;-_Hominoidea;f_Hominidae;-_Homininae;g_Homo…	100	100	86.5845	High	24	4.8	24	4.8	182	36.4	270	54	sp|Q9D554|SF3A3_MOUSE	67.9	501	160	1	1	500	1	501	9.24e-238	664	500	501	Splicing factor 3A subunit 3 OS=Mus musculus OX=10090 GN=Sf3a3 PE=1 SV=2
Montipora_capitata_KBHIv3___RNAseq.g14949.t1	3dva_F	0.452	307	136	5	1	307	1	275	2.134e-20	588	307	275	0.5374	0.5914	0.5914	23.76	1	1422	Geobacillus stearothermophilus	-_cellular organisms;d_Bacteria;-_Terrabacteria group;p_Bacillota;c_Bacilli;o_Bacillales;f_Bacillaceae;g_Geobacillus;s_Geobacillus stearothermophilus	100	100	82.734	High	19	6.18893	24	7.81759	168	54.7231	96	31.2704	sp|P51950|MAT1_MARGL	45.7	313	154	3	1	303	1	307	1.78e-85	262	307	324	CDK-activating kinase assembly factor MAT1 OS=Marthasterias glacialis OX=7609 PE=1 SV=1
Montipora_capitata_KBHIv3___RNAseq.g18329.t1	7dr2_bF	0.694	389	119	0	1	389	1	389	3.97e-32	1578	389	389	0.8925	0.8925	0.8925	5.975	1	2762	Cyanophora paradoxa	-_cellular organisms;d_Eukaryota;c_Glaucocystophyceae;f_Cyanophoraceae;g_Cyanophora;s_Cyanophora paradoxa	100	100	80.2901	High	11	2.82776	38	9.76864	307	78.9203	33	8.48329	sp|Q99JI4|PSMD6_MOUSE	69.7	389	118	0	1	389	1	389	1.26e-193	543	389	389	26S proteasome non-ATPase regulatory subunit 6 OS=Mus musculus OX=10090 GN=Psmd6 PE=1 SV=1
Montipora_capitata_KBHIv3___RNAseq.g20270.t1	7dr2_bJ	0.531	378	173	2	1	376	1	376	2.715e-27	1304	376	376	0.915	0.915	0.915	2.582	1	2762	Cyanophora paradoxa	-_cellular organisms;d_Eukaryota;c_Glaucocystophyceae;f_Cyanophoraceae;g_Cyanophora;s_Cyanophora paradoxa	100	100	71.0921	High	10	2.65957	141	37.5	225	59.8404	0	0	sp|Q5E964|PSD13_BOVIN	54.4	375	171	0	1	375	1	375	3.1e-142	411	376	376	26S proteasome non-ATPase regulatory subunit 13 OS=Bos taurus OX=9913 GN=PSMD13 PE=2 SV=1
Montipora_capitata_KBHIv3___RNAseq.g13393.t1	4fkx_A	0.594	195	74	2	1	190	1	195	1.556e-21	888	190	195	0.9604	0.9365	0.9365	1.268	1	999953	Trypanosoma brucei brucei TREU927	-_cellular organisms;d_Eukaryota;-_Discoba;p_Euglenozoa;c_Kinetoplastea;-_Metakinetoplastina;o_Trypanosomatida;f_Trypanosomatidae;g_Trypanosoma;-_Trypanozoon;s_Trypanosoma brucei;-_Trypanosoma brucei brucei;-_Trypanosoma brucei brucei TREU927	100	100	91.9333	Very_High	0	0	2	1.05263	52	27.3684	136	71.5789	sp|Q7ZT47|PSF1_XENLA	58.5	195	76	2	1	190	1	195	1e-81	243	190	196	DNA replication complex GINS protein PSF1 OS=Xenopus laevis OX=8355 GN=gins1 PE=1 SV=1
Montipora_capitata_KBHIv3___RNAseq.g39001.t1a	8ekb_2d	0.631	448	162	1	1	448	1	445	1.308e-65	2648	448	445	0.9633	0.9697	0.9697	1.614	1	300852	Thermus thermophilus HB8	-_cellular organisms;d_Bacteria;-_Terrabacteria group;p_Deinococcota;c_Deinococci;o_Thermales;f_Thermaceae;g_Thermus;s_Thermus thermophilus;-_Thermus thermophilus HB8	100	100	93.6149	Very_High	0	0	4	0.892857	60	13.3929	384	85.7143	sp|Q6NVS5|DCA13_XENTR	61.3	447	170	1	1	447	1	444	7.19e-203	571	448	445	DDB1- and CUL4-associated factor 13 OS=Xenopus tropicalis OX=8364 GN=dcaf13 PE=2 SV=1
